# Supplementary material for: Dilithium manganese(II) catena-tetrakis(polyphosphate), Li2Mn(PO3)4
Source: Acta Crystallogr Sect E Struct Rep Online. 2013 Dec 4;70(Pt 1):i1. doi: 10.1107/S1600536813032388 (PMC3914032; doi:10.1107/S1600536813032388)
Supplement: Supplementary file 1 [file e-70-000i1-sup1.cif]

##############################################################################
#                                                                            #
# This CIF contains the data in a paper accepted for publication in          #
# Acta Crystallographica Section E. It conforms to the requirements of       #
# Notes for Authors for Acta Crystallographica Section E, and has been       #
# peer reviewed under the auspices of the IUCr Commission on Journals.       #
#                                                                            #
# Full details of the Crystallographic Information File format               #
# are given in the paper "The Crystallographic Information File (CIF):       #
# a New Standard Archive File for Crystallography" by S. R. Hall, F. H.      #
# Allen and I. D. Brown [Acta Cryst. (1991), A47, 655-685].                  #
#                                                                            #
# The current version of the core CIF dictionary is obtainable from          #
# ftp://ftp.iucr.org/pub/cif_core.dic.                                       #
#                                                                            #
# Software is freely available for graphical display of the structure(s)     #
# in this CIF. For information consult the CIF software page                 #
# http://www.iucr.org/resources/cif/software.                                #
#                                                                            #
# This file may be used for bona fide research purposes within the           #
# scientific community so long as proper attribution is given to the journal # 
# article from which it was obtained.                                        #
#                                                                            #
##############################################################################
data_I
_audit_creation_method     SHELXL-97
_journal_date_recd_electronic     2013-11-25
_journal_date_accepted     2013-11-27
_journal_name_full     'Acta Crystallographica, Section E'
_journal_year     2014
_journal_volume     70
_journal_issue      1
_journal_page_first     i1
_journal_page_last     i1
_journal_paper_category     QI
_journal_paper_doi     10.1107/S1600536813032388
_journal_coeditor_code     BR2233
_publ_contact_author_name     'Meryem Moutataouia'
_publ_contact_author_address
;
Laboratoire de Physico-Chimie des Mat\'eriaux Inorganiques
Facult\'e des Sciences A\"in Chock, Casablanca, Morocco
;
_publ_contact_author_email     'moutataouia_m@yahoo.fr'
_publ_contact_author_fax     '00 (212) 5 37 71 37 80'
_publ_contact_author_phone     '00 (212) 6 61 00 00 00'
_publ_section_title
;
Dilithium manganese(II) <i>catena</i>-tetrakis(polyphosphate),
Li~2~Mn(PO~3~)~4~
;
loop_
    _publ_author_name
    _publ_author_footnote
    _publ_author_address
    'Moutataouia, Meryem' .
;
Laboratoire de Physico-Chimie des Mat\'eriaux Inorganiques
Facult\'e des Sciences A\"in Chock, Casablanca, Morocco
;
    'Lamire, Mohammed' .
;
Laboratoire de Physico-Chimie des Mat\'eriaux Inorganiques
Facult\'e des Sciences A\"in Chock, Casablanca, Morocco
;
    'Saadi, Mohamed' .
;
Laboratoire de Chimie du Solide Appliqu\'ee, Facult\'e des Sciences,
Universit\'e Mohammed V-Agdal, Avenue Ibn Batouta, BP 1014, Rabat,
Morocco
;
    'El Ammari, Lahcen' .
;
Laboratoire de Chimie du Solide Appliqu\'ee, Facult\'e des Sciences,
Universit\'e Mohammed V-Agdal, Avenue Ibn Batouta, BP 1014, Rabat,
Morocco
;
_database_code_depnum_ccdc_archive     'CCDC 974169'
_chemical_name_systematic
;
Dilithium manganese(II) <i>catena</i>-tetrakis(polyphosphate)
;
_chemical_name_common     ?
_chemical_formula_moiety     ?
_chemical_formula_sum     'Li2 Mn O12 P4'
_chemical_formula_structural     'Li2 Mn P4 O12'
_chemical_formula_iupac     'Li2 Mn (P O3)4'
_chemical_formula_weight     384.70
_chemical_melting_point     ?
_symmetry_cell_setting     orthorhombic
_symmetry_space_group_name_H-M     'P n m a'
_symmetry_space_group_name_Hall     '-P 2ac 2n'
loop_
    _symmetry_equiv_pos_as_xyz
    'x, y, z'
    '-x+1/2, -y, z+1/2'
    '-x, y+1/2, -z'
    'x+1/2, -y+1/2, -z+1/2'
    '-x, -y, -z'
    'x-1/2, y, -z-1/2'
    'x, -y-1/2, z'
    '-x-1/2, y-1/2, z-1/2'
_cell_length_a     9.4295(2)
_cell_length_b     9.2755(2)
_cell_length_c     10.0972(2)
_cell_angle_alpha     90.00
_cell_angle_beta     90.00
_cell_angle_gamma     90.00
_cell_volume     883.13(3)
_cell_formula_units_Z     4
_cell_measurement_reflns_used     2520
_cell_measurement_theta_min     2.96
_cell_measurement_theta_max     38.13
_cell_measurement_temperature     296(2)
_exptl_crystal_description     Block
_exptl_crystal_colour     violet
_exptl_crystal_size_max     0.23
_exptl_crystal_size_mid     0.16
_exptl_crystal_size_min     0.13
_exptl_crystal_density_diffrn     2.893
_exptl_crystal_density_meas     ?
_exptl_crystal_density_method     'not measured'
_exptl_crystal_F_000     748
_exptl_absorpt_coefficient_mu     2.289
_exptl_absorpt_correction_type     multi-scan
_exptl_absorpt_process_details     '(SADABS; Sheldrick, 2008)'
_exptl_absorpt_correction_T_min     0.651
_exptl_absorpt_correction_T_max     0.743
_exptl_special_details     ?
_diffrn_ambient_temperature     296(2)
_diffrn_radiation_type     MoK\a
_diffrn_radiation_wavelength     0.71073
_diffrn_radiation_source     'fine-focus sealed tube'
_diffrn_radiation_monochromator     graphite
_diffrn_measurement_device_type     'Bruker X8 APEX'
_diffrn_measurement_method     '\f and \w scans'
_diffrn_reflns_number     13605
_diffrn_reflns_av_R_equivalents     0.0243
_diffrn_reflns_av_sigmaI/netI     0.0171
_diffrn_reflns_theta_min     2.96
_diffrn_reflns_theta_max     38.13
_diffrn_reflns_theta_full     38.13
_diffrn_measured_fraction_theta_max     0.995
_diffrn_measured_fraction_theta_full     0.995
_diffrn_reflns_limit_h_min     -16
_diffrn_reflns_limit_h_max     13
_diffrn_reflns_limit_k_min     -16
_diffrn_reflns_limit_k_max     13
_diffrn_reflns_limit_l_min     -11
_diffrn_reflns_limit_l_max     17
_refine_special_details
;
Refinement of <i>F</i>^2^ against all reflections. The weighted <i>R</i>-factor
<i>wR</i> and goodness of fit <i>S</i> are based on <i>F</i>^2^, conventional
<i>R</i>-factors <i>R</i> are based on <i>F</i>, with <i>F</i> set to zero for
negative <i>F</i>^2^. The threshold expression of <i>F</i>^2^ >
\s(<i>F</i>^2^) is used only for calculating <i>R</i>-factors(gt) <i>etc</i>.
and is not relevant to the choice of reflections for refinement.
<i>R</i>-factors based on <i>F</i>^2^ are statistically about twice as large
as those based on <i>F</i>, and <i>R</i>- factors based on all data will be
even larger.
;
_reflns_number_total     2520
_reflns_number_gt     2318
_reflns_threshold_expression     I>2\s(I)
_refine_ls_structure_factor_coef     Fsqd
_refine_ls_matrix_type     full
_refine_ls_R_factor_all     0.0206
_refine_ls_R_factor_gt     0.0181
_refine_ls_wR_factor_gt     0.0501
_refine_ls_wR_factor_ref     0.0510
_refine_ls_goodness_of_fit_ref     1.093
_refine_ls_restrained_S_all     1.093
_refine_ls_number_reflns     2520
_refine_ls_number_parameters     97
_refine_ls_number_restraints     0
_refine_ls_weighting_scheme     calc
_refine_ls_weighting_details
         'calc w=1/[\s^2^(Fo^2^)+(0.0262P)^2^+0.2295P] where P=(Fo^2^+2Fc^2^)/3'
_atom_sites_solution_primary     direct
_atom_sites_solution_secondary     difmap
_refine_ls_shift/su_max     0.001
_refine_ls_shift/su_mean     0.000
_refine_diff_density_max     0.520
_refine_diff_density_min     -0.507
_refine_ls_extinction_method     none
_refine_ls_extinction_coef     ?
loop_
    _atom_type_symbol
    _atom_type_description
    _atom_type_scat_dispersion_real
    _atom_type_scat_dispersion_imag
    _atom_type_scat_source
    'Li' 'Li' -0.0003 0.0001
                         'International Tables Vol C Tables 4.2.6.8 and 6.1.1.4'
    'O' 'O' 0.0106 0.0060
                         'International Tables Vol C Tables 4.2.6.8 and 6.1.1.4'
    'P' 'P' 0.1023 0.0942
                         'International Tables Vol C Tables 4.2.6.8 and 6.1.1.4'
    'Mn' 'Mn' 0.3368 0.7283
                         'International Tables Vol C Tables 4.2.6.8 and 6.1.1.4'
_computing_data_collection     'APEX2 (Bruker, 2009)'
_computing_cell_refinement     'SAINT (Bruker, 2009)'
_computing_data_reduction     'SAINT (Bruker, 2009)'
_computing_structure_solution     'SHELXS97 (Sheldrick, 2008)'
_computing_structure_refinement     'SHELXL97 (Sheldrick, 2008)'
_computing_molecular_graphics
          'ORTEP-3 for Windows (Farrugia, 2012) and DIAMOND (Brandenburg, 2006)'
_computing_publication_material     'publCIF (Westrip, 2010)'
loop_
    _atom_site_type_symbol
    _atom_site_label
    _atom_site_fract_x
    _atom_site_fract_y
    _atom_site_fract_z
    _atom_site_U_iso_or_equiv
    _atom_site_adp_type
    _atom_site_calc_flag
    _atom_site_refinement_flags
    _atom_site_occupancy
    _atom_site_symmetry_multiplicity
    _atom_site_disorder_assembly
    _atom_site_disorder_group
    Mn Mn1 0.012320(17) 0.2500 0.697042(16) 0.00824(4) Uani d S 1 2 . .
    P P1 0.30533(3) 0.2500 0.39321(3) 0.00708(5) Uani d S 1 2 . .
    P P2 0.29220(2) 0.03744(2) 0.610286(19) 0.00742(4) Uani d . 1 1 . .
    P P3 0.22718(3) 0.2500 0.98429(3) 0.00661(5) Uani d S 1 2 . .
    O O1 0.14967(9) 0.2500 0.37467(9) 0.01356(15) Uani d S 1 2 . .
    O O2 0.40037(9) 0.2500 0.27630(8) 0.01232(14) Uani d S 1 2 . .
    O O3 0.35189(7) 0.11634(8) 0.48227(7) 0.01946(13) Uani d . 1 1 . .
    O O4 0.13548(6) 0.05951(7) 0.62027(6) 0.01146(10) Uani d . 1 1 . .
    O O5 0.38358(7) 0.07235(7) 0.72611(7) 0.01537(11) Uani d . 1 1 . .
    O O6 0.32753(6) -0.12374(7) 0.57702(7) 0.01270(10) Uani d . 1 1 . .
    O O7 0.14661(10) 0.2500 0.86024(9) 0.01801(18) Uani d S 1 2 . .
    O O8 0.38557(9) 0.2500 0.98024(8) 0.01291(15) Uani d S 1 2 . .
    Li Li1 0.0036(2) 0.1031(3) 0.3305(3) 0.0319(5) Uani d . 1 1 . .
loop_
    _atom_site_aniso_label
    _atom_site_aniso_U_11
    _atom_site_aniso_U_22
    _atom_site_aniso_U_33
    _atom_site_aniso_U_12
    _atom_site_aniso_U_13
    _atom_site_aniso_U_23
    Mn1 0.00776(6) 0.00889(7) 0.00807(7) 0.000 -0.00102(5) 0.000
    P1 0.00667(10) 0.00812(11) 0.00646(10) 0.000 0.00036(7) 0.000
    P2 0.00715(7) 0.00576(8) 0.00935(8) -0.00010(5) 0.00026(5) -0.00046(6)
    P3 0.00626(10) 0.00710(11) 0.00645(10) 0.000 -0.00036(7) 0.000
    O1 0.0071(3) 0.0192(4) 0.0144(3) 0.000 -0.0017(3) 0.000
    O2 0.0121(3) 0.0163(4) 0.0086(3) 0.000 0.0034(3) 0.000
    O3 0.0135(2) 0.0205(3) 0.0243(3) 0.0064(2) 0.0071(2) 0.0153(3)
    O4 0.0076(2) 0.0110(2) 0.0158(2) 0.00088(18) 0.00164(17) -0.0008(2)
    O5 0.0134(2) 0.0165(3) 0.0162(3) -0.0019(2) -0.0040(2) -0.0070(2)
    O6 0.0125(2) 0.0068(2) 0.0188(3) 0.00120(18) -0.0044(2) -0.0039(2)
    O7 0.0158(4) 0.0279(5) 0.0103(3) 0.000 -0.0058(3) 0.000
    O8 0.0065(3) 0.0222(4) 0.0099(3) 0.000 0.0015(2) 0.000
    Li1 0.0186(8) 0.0241(10) 0.0530(14) -0.0087(7) -0.0128(8) 0.0163(10)
_geom_special_details
;
All e.s.d.'s (except the e.s.d. in the dihedral angle between two l.s. planes)
are estimated using the full covariance matrix. The cell e.s.d.'s are taken
into account individually in the estimation of e.s.d.'s in distances, angles
and torsion angles; correlations between e.s.d.'s in cell parameters are only
used when they are defined by crystal symmetry. An approximate (isotropic)
treatment of cell e.s.d.'s is used for estimating e.s.d.'s involving l.s.
planes.
;
loop_
    _geom_bond_atom_site_label_1
    _geom_bond_atom_site_label_2
    _geom_bond_site_symmetry_2
    _geom_bond_distance
    _geom_bond_publ_flag
    Mn1 O7 . 2.0782(9) ?
    Mn1 O8 6_557 2.1523(8) ?
    Mn1 O5 6_557 2.1888(6) ?
    Mn1 O5 4_456 2.1888(6) ?
    Mn1 O4 7_565 2.2519(6) ?
    Mn1 O4 . 2.2519(6) ?
    P1 O1 . 1.4797(9) ?
    P1 O2 . 1.4821(9) ?
    P1 O3 7_565 1.5932(7) ?
    P1 O3 . 1.5932(7) ?
    P2 O5 . 1.4883(6) ?
    P2 O4 . 1.4953(6) ?
    P2 O6 . 1.5681(6) ?
    P2 O3 . 1.5885(7) ?
    P3 O7 . 1.4650(9) ?
    P3 O8 . 1.4941(8) ?
    P3 O6 8_666 1.5857(6) ?
    P3 O6 2 1.5857(6) ?
    Li1 O1 . 1.988(2) ?
    Li1 O2 6_556 1.992(2) ?
    Li1 O4 5_556 2.060(2) ?
    Li1 O5 2_554 2.211(3) ?
    Li1 O8 6_557 2.598(3) ?
    Li1 Li1 7_565 2.725(5) ?
    Li1 Mn1 5_556 3.290(2) ?
loop_
    _geom_angle_atom_site_label_1
    _geom_angle_atom_site_label_2
    _geom_angle_atom_site_label_3
    _geom_angle_site_symmetry_1
    _geom_angle_site_symmetry_3
    _geom_angle
    _geom_angle_publ_flag
    O7 Mn1 O8 . 6_557 176.19(4) ?
    O7 Mn1 O5 . 6_557 93.26(3) ?
    O8 Mn1 O5 6_557 6_557 89.25(2) ?
    O7 Mn1 O5 . 4_456 93.26(3) ?
    O8 Mn1 O5 6_557 4_456 89.25(2) ?
    O5 Mn1 O5 6_557 4_456 97.67(4) ?
    O7 Mn1 O4 . 7_565 87.63(2) ?
    O8 Mn1 O4 6_557 7_565 90.01(2) ?
    O5 Mn1 O4 6_557 7_565 177.06(2) ?
    O5 Mn1 O4 4_456 7_565 79.48(2) ?
    O7 Mn1 O4 . . 87.63(2) ?
    O8 Mn1 O4 6_557 . 90.01(2) ?
    O5 Mn1 O4 6_557 . 79.48(2) ?
    O5 Mn1 O4 4_456 . 177.06(2) ?
    O4 Mn1 O4 7_565 . 103.37(3) ?
    O1 P1 O2 . . 119.93(5) ?
    O1 P1 O3 . 7_565 110.17(3) ?
    O2 P1 O3 . 7_565 106.43(3) ?
    O1 P1 O3 . . 110.17(3) ?
    O2 P1 O3 . . 106.43(3) ?
    O3 P1 O3 7_565 . 102.18(6) ?
    O5 P2 O4 . . 119.30(4) ?
    O5 P2 O6 . . 104.64(4) ?
    O4 P2 O6 . . 110.79(4) ?
    O5 P2 O3 . . 109.51(4) ?
    O4 P2 O3 . . 110.00(4) ?
    O6 P2 O3 . . 100.93(4) ?
    O7 P3 O8 . . 119.67(5) ?
    O7 P3 O6 . 8_666 109.64(4) ?
    O8 P3 O6 . 8_666 109.97(3) ?
    O7 P3 O6 . 2 109.64(4) ?
    O8 P3 O6 . 2 109.97(3) ?
    O6 P3 O6 8_666 2 95.22(5) ?
    O1 Li1 O2 . 6_556 89.50(9) ?
    O1 Li1 O4 . 5_556 152.74(16) ?
    O2 Li1 O4 6_556 5_556 108.68(9) ?
    O1 Li1 O5 . 2_554 106.16(10) ?
    O2 Li1 O5 6_556 2_554 118.72(14) ?
    O4 Li1 O5 5_556 2_554 83.24(9) ?
    O1 Li1 O8 . 6_557 76.84(10) ?
    O2 Li1 O8 6_556 6_557 80.21(9) ?
    O4 Li1 O8 5_556 6_557 86.20(9) ?
    O5 Li1 O8 2_554 6_557 160.51(11) ?
_iucr_refine_instructions_details
;
TITL El-Lam14-1 in Pnma
CELL 0.71073   9.4295   9.2755  10.0972  90.000  90.000  90.000
ZERR    4.00   0.0002   0.0002   0.0002   0.000   0.000   0.000
LATT  1
SYMM 0.5-X, -Y, 0.5+Z
SYMM -X, 0.5+Y, -Z
SYMM 0.5+X, 0.5-Y, 0.5-Z
SFAC LI O P MN
UNIT 8 48 16 4
OMIT 4 0 0
ACTA
L.S. 4
BOND
FMAP 2
PLAN 10
WGHT    0.026200    0.229500
FVAR       0.14488
MN1   4    0.012320    0.250000    0.697042    10.50000    0.00776    0.00889 =
         0.00807    0.00000   -0.00102    0.00000
P1    3    0.305331    0.250000    0.393212    10.50000    0.00666    0.00812 =
         0.00646    0.00000    0.00036    0.00000
P2    3    0.292197    0.037438    0.610286    11.00000    0.00715    0.00576 =
         0.00935   -0.00046    0.00026   -0.00010
P3    3    0.227185    0.250000    0.984292    10.50000    0.00626    0.00710 =
         0.00645    0.00000   -0.00036    0.00000
O1    2    0.149675    0.250000    0.374672    10.50000    0.00705    0.01923 =
         0.01440    0.00000   -0.00170    0.00000
O2    2    0.400366    0.250000    0.276299    10.50000    0.01209    0.01633 =
         0.00855    0.00000    0.00340    0.00000
O3    2    0.351892    0.116341    0.482266    11.00000    0.01350    0.02052 =
         0.02435    0.01532    0.00714    0.00635
O4    2    0.135478    0.059514    0.620274    11.00000    0.00756    0.01101 =
         0.01580   -0.00076    0.00164    0.00088
O5    2    0.383582    0.072350    0.726109    11.00000    0.01336    0.01654 =
         0.01622   -0.00698   -0.00399   -0.00190
O6    2    0.327534   -0.123745    0.577020    11.00000    0.01247    0.00681 =
         0.01880   -0.00389   -0.00435    0.00120
O7    2    0.146606    0.250000    0.860244    10.50000    0.01582    0.02788 =
         0.01033    0.00000   -0.00584    0.00000
O8    2    0.385573    0.250000    0.980235    10.50000    0.00655    0.02223 =
         0.00994    0.00000    0.00148    0.00000
LI1   1    0.003647    0.103106    0.330492    11.00000    0.01861    0.02410 =
         0.05296    0.01628   -0.01275   -0.00870
HKLF 4
REM  El-Lam14-1 in Pnma
REM R1 =  0.0181 for   2318 Fo > 4sig(Fo)  and  0.0206 for all   2520 data
REM     97 parameters refined using      0 restraints
END
WGHT      0.0262      0.2311
REM Highest difference peak  0.520,  deepest hole -0.507,  1-sigma level  0.092
Q1    1   0.3445  0.1564  0.5162  11.00000  0.05    0.52
Q2    1   0.3449  0.0614  0.6664  11.00000  0.05    0.44
Q3    1   0.2052  0.0680  0.6023  11.00000  0.05    0.42
Q4    1   0.3610  0.2500  0.3377  10.50000  0.05    0.41
Q5    1   0.3356 -0.1004  0.5286  11.00000  0.05    0.41
Q6    1   0.2867 -0.1725  0.5367  11.00000  0.05    0.40
Q7    1   0.3026 -0.0567  0.5916  11.00000  0.05    0.38
Q8    1   0.3211  0.1016  0.4583  11.00000  0.05    0.37
Q9    1   0.1777  0.2500  0.9266  10.50000  0.05    0.35
Q10   1   0.3266  0.0788  0.5393  11.00000  0.05    0.34
;
