# Supplementary material for: Dilithium manganese(II) catena-tetrakis(polyphosphate), Li2Mn(PO3)4
Source: Acta Crystallogr Sect E Struct Rep Online. 2013 Dec 4;70(Pt 1):i1. doi: 10.1107/S1600536813032388 (PMC3914032; doi:10.1107/S1600536813032388)
Supplement: Supplementary file 2 [file e-70-000i1-Isup2.hkl]

# 
# h,k,l, Fc-squared, Fo-squared, sigma(Fo-squared) and status flag 
# 
data_I
_shelx_title ' El-Lam14-1 in Pnma' 
_shelx_refln_list_code          4 
_shelx_F_calc_maximum      219.72 
_exptl_crystal_F_000       748.00 
_reflns_d_resolution_high  0.5755 
 
loop_ 
 _symmetry_equiv_pos_as_xyz 
 'x, y, z' 
 '-x+1/2, -y, z+1/2' 
 '-x, y+1/2, -z' 
 'x+1/2, -y+1/2, -z+1/2' 
 '-x, -y, -z' 
 'x-1/2, y, -z-1/2' 
 'x, -y-1/2, z' 
 '-x-1/2, y-1/2, z-1/2' 
 
_cell_length_a     9.4295 
_cell_length_b     9.2755 
_cell_length_c    10.0972 
_cell_angle_alpha  90.000 
_cell_angle_beta   90.000 
_cell_angle_gamma  90.000 
 
_shelx_F_squared_multiplier     1.000 
 
loop_ 
 _refln_index_h 
 _refln_index_k 
 _refln_index_l 
 _refln_F_squared_calc 
 _refln_F_squared_meas 
 _refln_F_squared_sigma 
 _refln_observed_status 
   2   0   0    15903.87    14869.04    354.34 o 
   6   0   0    12993.92    13982.30    405.64 o 
   8   0   0     2471.24     2135.82     45.73 o 
  10   0   0     4674.15     4640.51     84.05 o 
  12   0   0     1120.82     1125.34     27.08 o 
  14   0   0     1853.56     1830.30     41.21 o 
  16   0   0        6.87        7.62      8.10 o 
   2   1   0      571.98      584.03     10.80 o 
   4   1   0       15.32       41.09      1.77 o 
   6   1   0      890.01     1001.27     12.04 o 
   8   1   0     3455.85     3161.46     82.65 o 
  10   1   0     1208.25     1267.08     19.81 o 
  12   1   0      683.55      660.48     13.43 o 
  14   1   0     3250.31     3246.81     53.47 o 
  16   1   0       27.52       24.27      6.71 o 
   0   2   0    15741.14    15191.96    279.16 o 
   2   2   0     4911.54     5032.48     62.10 o 
   4   2   0     3256.82     3266.19     36.82 o 
   6   2   0     1615.24     1648.22     18.45 o 
   8   2   0     1689.81     1736.27     24.32 o 
  10   2   0       84.29       72.79      4.36 o 
  12   2   0     1973.11     1893.69     28.65 o 
  14   2   0       85.95       92.17      7.36 o 
  16   2   0       38.05       45.64      7.78 o 
   2   3   0     1045.19     1046.60     14.45 o 
   4   3   0      246.90      246.68      5.87 o 
   6   3   0     2010.14     2025.43     22.37 o 
   8   3   0        6.69        8.43      1.72 o 
  10   3   0     4890.95     4861.93     62.32 o 
  12   3   0      676.18      695.38     14.18 o 
  14   3   0     1607.78     1625.91     31.19 o 
  16   3   0      415.90      436.16     29.77 o 
   0   4   0    32104.63    29957.81    516.50 o 
   2   4   0      240.42      202.87      4.36 o 
   4   4   0     8348.44     8334.33    131.61 o 
   6   4   0        6.71        7.21      1.65 o 
   8   4   0      336.26      305.32      6.58 o 
  10   4   0     4524.71     4549.76     53.26 o 
  12   4   0      688.54      707.17     16.76 o 
  14   4   0      728.26      708.63     17.82 o 
   2   5   0     1010.73     1015.35     13.26 o 
   4   5   0     3267.71     3179.70     41.70 o 
   6   5   0     1926.41     1839.03     26.47 o 
   8   5   0     6583.52     6306.39     80.23 o 
  10   5   0     1615.35     1624.99     25.19 o 
  12   5   0     1940.84     1917.67     40.14 o 
  14   5   0     3159.31     3094.57     51.83 o 
   0   6   0    48276.63    46609.50    663.14 o 
   2   6   0      147.39      113.54      3.60 o 
   4   6   0       37.50       37.59      3.03 o 
   6   6   0     2104.73     2084.61     34.78 o 
   8   6   0     3031.26     2982.43     47.99 o 
  10   6   0      773.16      784.18     15.04 o 
  12   6   0        9.62        7.37      3.42 o 
  14   6   0      146.69      147.18      8.45 o 
   2   7   0      124.68      120.12      5.29 o 
   4   7   0     1589.29     1526.09     22.67 o 
   6   7   0     7028.79     6968.16    103.94 o 
   8   7   0      248.64      220.07     14.70 o 
  10   7   0     1915.63     1923.60     29.54 o 
  12   7   0       68.15       70.61      8.25 o 
  14   7   0     1096.26     1121.17     29.47 o 
   0   8   0    13662.46    12543.24    221.82 o 
   2   8   0        4.38        9.76      2.31 o 
   4   8   0     2020.47     2050.10     33.21 o 
   6   8   0     2567.31     2551.98     48.06 o 
   8   8   0       93.77      104.97      6.47 o 
  10   8   0      275.30      254.40      8.15 o 
  12   8   0      963.57      946.22     18.29 o 
  14   8   0       10.23       12.38      5.72 o 
   2   9   0      145.17      134.28      9.42 o 
   4   9   0     1360.60     1360.28     27.01 o 
   6   9   0      539.00      553.57     19.99 o 
   8   9   0     1943.65     1860.88     33.70 o 
  10   9   0      295.81      300.93      9.24 o 
  12   9   0      115.37      115.44      7.22 o 
   0  10   0    17629.90    16515.79    413.03 o 
   2  10   0     1121.64     1115.71     31.10 o 
   4  10   0     1421.77     1437.14     25.73 o 
   6  10   0      312.05      329.30     13.61 o 
   8  10   0      175.37      177.90      9.22 o 
  10  10   0     1817.91     1757.06     32.09 o 
  12  10   0      452.86      486.42     18.53 o 
   2  11   0       61.33       52.64      6.09 o 
   4  11   0       93.33       92.16      8.26 o 
   6  11   0      555.65      553.72     14.08 o 
   8  11   0       99.19       91.06     12.15 o 
  10  11   0     1759.70     1825.99     40.49 o 
   0  12   0      746.91      754.59     33.35 o 
   2  12   0     1213.63     1230.82     35.97 o 
   4  12   0      362.26      351.83     13.32 o 
   6  12   0       14.50       17.96      6.48 o 
   8  12   0     1261.54     1260.50     30.97 o 
  10  12   0       92.30       97.18      9.53 o 
   2  13   0      211.03      225.93     14.17 o 
   4  13   0      357.93      370.99     17.38 o 
   6  13   0      105.35      121.17      9.36 o 
   8  13   0       38.98       48.59      8.10 o 
   0  14   0     6913.40     6636.04    181.03 o 
   2  14   0      711.16      671.65     24.53 o 
   4  14   0     1997.11     2027.45     52.16 o 
   6  14   0      430.59      439.75     17.86 o 
   8  14   0       20.19       22.87      6.67 o 
   2  15   0        3.74        6.47      7.05 o 
   4  15   0       86.51       91.81     10.74 o 
   0  16   0     2012.37     1915.07     67.65 o 
   1   0   1      581.54      521.72      8.60 o 
   2   0   1       45.13       44.58      1.74 o 
   3   0   1    31340.29    31384.86    337.32 o 
   4   0   1     2302.59     2349.91     24.32 o 
   5   0   1    12699.03    12885.02    137.12 o 
   6   0   1        4.70        3.60      1.21 o 
   7   0   1     9050.10     8797.85    114.19 o 
   8   0   1     2140.33     2057.55     42.63 o 
   9   0   1       98.74       82.76      5.40 o 
  10   0   1       92.80       84.22      5.29 o 
  11   0   1      217.88      208.10      6.88 o 
  12   0   1      315.98      331.28      9.04 o 
  13   0   1        0.19        6.33      3.62 o 
  14   0   1      527.46      483.14     14.20 o 
  15   0   1        0.75       -3.71      5.24 o 
  16   0   1      345.73      370.99     16.83 o 
   0   1   1     3646.19     3783.39     65.85 o 
   1   1   1       41.50       32.55      1.62 o 
   2   1   1     6907.12     7002.69     69.07 o 
   3   1   1      622.99      639.02      6.07 o 
   4   1   1     3039.93     3034.74     23.81 o 
   5   1   1      828.57      843.36      7.78 o 
   6   1   1      942.00      961.82      8.99 o 
   7   1   1     1757.43     1749.33     16.98 o 
   8   1   1     3426.70     3332.20     30.27 o 
   9   1   1       77.98       74.49      2.99 o 
  10   1   1      108.30      106.90      3.54 o 
  11   1   1      376.31      358.37      6.32 o 
  12   1   1       10.36       10.72      2.17 o 
  13   1   1       40.26       41.27      3.36 o 
  14   1   1      338.26      341.25      8.54 o 
  15   1   1       96.12       94.36      6.22 o 
  16   1   1       21.49       18.47      4.48 o 
   1   2   1      851.30      886.76      7.93 o 
   2   2   1     6892.67     7218.67     58.57 o 
   3   2   1      689.11      727.88      7.47 o 
   4   2   1      388.79      362.47      3.88 o 
   5   2   1       92.45      102.79      2.41 o 
   6   2   1     4902.49     4858.64     38.73 o 
   7   2   1      117.31      120.62      2.91 o 
   8   2   1      733.03      667.78      7.77 o 
   9   2   1      133.16      131.00      3.55 o 
  10   2   1     1129.89     1071.62     12.40 o 
  11   2   1      234.88      225.96      5.04 o 
  12   2   1     1807.37     1748.20     19.01 o 
  13   2   1       80.77       89.68      4.45 o 
  14   2   1       24.42       21.90      4.58 o 
  15   2   1      115.56      114.97      6.36 o 
  16   2   1      574.41      588.39     14.66 o 
   0   3   1     2187.11     2621.43     40.55 o 
   1   3   1     8532.20     8804.96     71.63 o 
   2   3   1    11941.44    12187.42    112.57 o 
   3   3   1       43.28       25.95      1.25 o 
   4   3   1    11603.46    12244.00    105.35 o 
   5   3   1        6.79       17.26      1.48 o 
   6   3   1     3585.35     3542.20     26.28 o 
   7   3   1     3184.58     3109.82     24.41 o 
   8   3   1     1294.85     1305.39     13.90 o 
   9   3   1      610.26      565.41      7.39 o 
  10   3   1       87.62       85.76      3.38 o 
  11   3   1       49.93       57.87      3.15 o 
  12   3   1     2439.29     2387.59     24.59 o 
  13   3   1     1449.80     1409.48     17.94 o 
  14   3   1       17.92       17.43      3.24 o 
  15   3   1      222.77      235.73      8.40 o 
  16   3   1        6.73        9.05      3.93 o 
   1   4   1     2239.23     2526.30     19.65 o 
   2   4   1     2388.27     2627.35     22.58 o 
   3   4   1       26.94        7.51      1.56 o 
   4   4   1      251.52      244.93      4.10 o 
   5   4   1     3058.64     2993.95     29.65 o 
   6   4   1       95.12       90.77      2.36 o 
   7   4   1     9175.50     9137.76     68.36 o 
   8   4   1      664.43      674.44      7.77 o 
   9   4   1     1683.37     1629.28     16.29 o 
  10   4   1      104.87      102.10      3.79 o 
  11   4   1      272.88      265.69      6.07 o 
  12   4   1     1218.76     1182.18     15.48 o 
  13   4   1       53.52       53.47      3.73 o 
  14   4   1      314.97      323.88      9.18 o 
  15   4   1       63.25       64.35      5.05 o 
   0   5   1    16707.66    17070.09    208.73 o 
   1   5   1     3413.45     3453.50     26.63 o 
   2   5   1      702.27      677.34      6.75 o 
   3   5   1      193.51      216.02      3.66 o 
   4   5   1     1362.87     1374.34     13.14 o 
   5   5   1      429.52      415.41      6.62 o 
   6   5   1     1893.61     1904.29     22.06 o 
   7   5   1     3342.51     3237.12     31.07 o 
   8   5   1     1914.80     1878.16     18.26 o 
   9   5   1     1402.44     1354.91     15.14 o 
  10   5   1      591.49      577.45      8.44 o 
  11   5   1     1331.42     1326.93     16.66 o 
  12   5   1       78.79       72.49      4.33 o 
  13   5   1       85.11       90.13      4.82 o 
  14   5   1      610.80      612.70     12.63 o 
  15   5   1       49.15       49.91      6.92 o 
   1   6   1      365.84      363.89      4.70 o 
   2   6   1      572.24      571.39      6.22 o 
   3   6   1     1620.07     1618.21     15.33 o 
   4   6   1      134.10      130.43      3.51 o 
   5   6   1      622.84      609.80      7.87 o 
   6   6   1     1610.37     1601.37     19.78 o 
   7   6   1     2004.96     1961.49     20.44 o 
   8   6   1       89.17       91.60      3.44 o 
   9   6   1        0.17        2.59      1.48 o 
  10   6   1      195.65      200.97      4.87 o 
  11   6   1       81.70       76.71      3.86 o 
  12   6   1      429.88      425.09      8.30 o 
  13   6   1       13.44       12.03      2.76 o 
  14   6   1      153.35      161.04      9.34 o 
  15   6   1      111.69      128.86      9.17 o 
   0   7   1     1482.78     1482.56     24.23 o 
   1   7   1     3372.88     3346.43     26.76 o 
   2   7   1     7041.20     7113.69     62.90 o 
   3   7   1     1993.12     1952.68     19.48 o 
   4   7   1     1024.75     1013.54     12.59 o 
   5   7   1      560.11      546.81      8.29 o 
   6   7   1      221.34      227.64      5.75 o 
   7   7   1      539.47      531.09      8.03 o 
   8   7   1     2207.87     2151.46     29.78 o 
   9   7   1      155.66      153.93      5.67 o 
  10   7   1      205.47      201.47      5.09 o 
  11   7   1      235.50      226.69      5.50 o 
  12   7   1      929.20      920.46     13.44 o 
  13   7   1      525.95      530.06     12.14 o 
  14   7   1        4.70        8.64      3.92 o 
   1   8   1      104.40       94.29      4.03 o 
   2   8   1      632.66      624.22      9.68 o 
   3   8   1     4342.40     4248.93     37.18 o 
   4   8   1       18.95       16.00      2.14 o 
   5   8   1      326.31      316.20      6.21 o 
   6   8   1      943.37      954.65     15.02 o 
   7   8   1      110.04      101.99      4.53 o 
   8   8   1      139.52      131.75      4.53 o 
   9   8   1      121.43      119.60      4.40 o 
  10   8   1      555.45      529.40      8.52 o 
  11   8   1      256.92      265.38      6.52 o 
  12   8   1     1005.92     1007.55     14.25 o 
  13   8   1       69.51       76.24      5.68 o 
  14   8   1       58.77       58.93      5.88 o 
   0   9   1      795.08      801.99     17.80 o 
   1   9   1      205.94      199.98      4.79 o 
   2   9   1      565.52      562.24     12.27 o 
   3   9   1      110.09      114.26      3.54 o 
   4   9   1     3895.77     3865.48     39.24 o 
   5   9   1        1.41        1.82      2.00 o 
   6   9   1      505.19      493.73     10.40 o 
   7   9   1      996.37      970.03     16.23 o 
   8   9   1      277.66      282.09      6.57 o 
   9   9   1      653.96      653.02     13.67 o 
  10   9   1      331.05      329.16      6.78 o 
  11   9   1      792.18      774.74     11.95 o 
  12   9   1       10.15       15.48      3.26 o 
  13   9   1      146.70      161.47      8.35 o 
   1  10   1       42.36       47.68      5.24 o 
   2  10   1      169.85      166.72      4.81 o 
   3  10   1     1000.28      989.22     14.66 o 
   4  10   1      194.65      202.06      5.00 o 
   5  10   1     2082.96     2094.85     27.87 o 
   6  10   1        0.89        2.89      2.49 o 
   7  10   1     3635.99     3631.44     46.36 o 
   8  10   1      438.92      444.84      9.64 o 
   9  10   1      458.78      463.46      9.90 o 
  10  10   1      116.57      121.67      5.12 o 
  11  10   1       45.78       49.42      3.25 o 
  12  10   1      352.52      379.99     12.91 o 
   0  11   1      562.70      553.17     19.01 o 
   1  11   1      218.44      216.63     11.18 o 
   2  11   1     1985.06     1974.87     28.13 o 
   3  11   1      476.73      468.66      8.74 o 
   4  11   1       57.11       54.20      3.78 o 
   5  11   1      366.02      365.46      8.96 o 
   6  11   1      553.52      556.68     10.92 o 
   7  11   1      533.80      543.71     11.01 o 
   8  11   1     1661.94     1627.84     25.10 o 
   9  11   1        8.50        5.82      3.12 o 
  10  11   1       12.06       13.47      2.80 o 
  11  11   1        0.24       -0.45      3.46 o 
   1  12   1      310.94      310.60     10.57 o 
   2  12   1      471.62      462.07     11.42 o 
   3  12   1       61.13       55.61      5.24 o 
   4  12   1      578.67      588.24     13.05 o 
   5  12   1      163.73      172.90      6.07 o 
   6  12   1     1810.17     1808.70     24.09 o 
   7  12   1      135.90      138.67      4.36 o 
   8  12   1       51.79       52.22      3.90 o 
   9  12   1        3.67        5.19      3.27 o 
  10  12   1       92.48      105.91     18.10 o 
   0  13   1       32.91       38.52      7.91 o 
   1  13   1        6.75       10.98      4.65 o 
   2  13   1      504.66      498.56     13.97 o 
   3  13   1        2.66        0.23      3.71 o 
   4  13   1      861.14      878.17     17.16 o 
   5  13   1       43.71       42.22      4.69 o 
   6  13   1      230.18      232.79     13.85 o 
   7  13   1      783.12      798.44     15.14 o 
   8  13   1      141.33      149.22     12.71 o 
   9  13   1      252.64      246.16      9.53 o 
   1  14   1       29.19       44.75      6.14 o 
   2  14   1       28.17       30.36      5.74 o 
   3  14   1     1659.63     1699.22     30.10 o 
   4  14   1      270.62      260.40     10.81 o 
   5  14   1      996.24      990.52     18.96 o 
   6  14   1       23.04       23.30      7.25 o 
   7  14   1     1120.57     1114.74     21.88 o 
   0  15   1      150.67      165.43     13.98 o 
   1  15   1       14.39       10.91      5.45 o 
   2  15   1      300.97      305.08     12.23 o 
   3  15   1       21.90       20.80      5.48 o 
   4  15   1      493.76      488.53     16.79 o 
   5  15   1       54.79       46.21      5.99 o 
   1  16   1       18.37       16.04      5.87 o 
   0   0   2     1167.85     1094.41     15.89 o 
   1   0   2     5355.33     5426.42     98.67 o 
   2   0   2    31852.54    31376.91    307.09 o 
   3   0   2      283.00      274.88      4.12 o 
   4   0   2      709.23      746.29      8.95 o 
   5   0   2      325.09      295.83      4.72 o 
   6   0   2      265.78      206.84      4.35 o 
   7   0   2      258.58      288.66      5.22 o 
   8   0   2     1714.98     1893.24     26.02 o 
   9   0   2        2.27        2.04      1.85 o 
  10   0   2     1181.66     1116.17     17.86 o 
  11   0   2     1893.21     1864.53     27.43 o 
  12   0   2      350.83      337.65     10.88 o 
  13   0   2      168.74      157.77      8.67 o 
  14   0   2       45.71       37.68      5.56 o 
  15   0   2      455.97      486.96     15.00 o 
  16   0   2      221.46      222.83     13.49 o 
   1   1   2     3766.83     3757.85     31.08 o 
   2   1   2       25.10       20.26      1.09 o 
   3   1   2      253.25      274.29      3.15 o 
   4   1   2      246.55      232.61      2.59 o 
   5   1   2     2265.42     2307.78     17.20 o 
   6   1   2        7.66        9.33      0.90 o 
   7   1   2      157.49      165.32      2.71 o 
   8   1   2     2855.31     2881.52     27.98 o 
   9   1   2       23.38       23.56      1.88 o 
  10   1   2       18.52       14.41      1.80 o 
  11   1   2     1433.12     1422.53     15.69 o 
  12   1   2      796.56      787.79     12.68 o 
  13   1   2      259.94      260.01      8.78 o 
  14   1   2        6.88        8.69      2.98 o 
  15   1   2      105.08      118.60      9.73 o 
  16   1   2      893.11      874.67     18.51 o 
   0   2   2       23.87       26.03      1.70 o 
   1   2   2    41280.61    39544.27    382.98 o 
   2   2   2     8384.41     8453.28     68.48 o 
   3   2   2     1494.30     1349.70     16.15 o 
   4   2   2     1570.80     1690.28     13.67 o 
   5   2   2     2813.74     3092.15     23.73 o 
   6   2   2     3376.73     3338.36     24.58 o 
   7   2   2       32.67       48.61      1.76 o 
   8   2   2       18.02       23.39      1.62 o 
   9   2   2     1990.69     2061.21     19.32 o 
  10   2   2      336.97      326.76      5.71 o 
  11   2   2      904.70      938.76     11.67 o 
  12   2   2      491.86      472.39      8.53 o 
  13   2   2     2745.57     2767.96     32.97 o 
  14   2   2      132.82      135.41      6.15 o 
  15   2   2       13.16        9.00      3.28 o 
  16   2   2        1.88       -1.45      3.56 o 
   1   3   2     1132.67     1020.95      8.93 o 
   2   3   2      725.20      864.54      8.21 o 
   3   3   2     4678.21     5270.90     41.29 o 
   4   3   2     1053.61     1040.99     11.96 o 
   5   3   2     8622.24     8371.12     62.09 o 
   6   3   2      412.14      409.40      4.71 o 
   7   3   2     3233.65     3084.52     25.25 o 
   8   3   2     1281.64     1318.80     11.91 o 
   9   3   2     3523.14     3343.62     29.51 o 
  10   3   2        5.74        7.33      1.62 o 
  11   3   2     1585.53     1578.67     17.20 o 
  12   3   2     2294.93     2250.10     27.43 o 
  13   3   2      753.96      760.04     13.99 o 
  14   3   2       88.59       84.79      4.98 o 
  15   3   2      528.09      521.81     10.86 o 
   0   4   2     2326.11     2640.33     33.65 o 
   1   4   2     2769.90     3147.27     25.50 o 
   2   4   2     5562.44     5495.09     43.32 o 
   3   4   2      102.65      105.84      2.12 o 
   4   4   2      166.17      188.73      4.58 o 
   5   4   2     3146.97     3227.74     26.58 o 
   6   4   2     4984.65     5070.72     38.86 o 
   7   4   2       25.68       27.46      1.78 o 
   8   4   2      173.45      184.05      4.50 o 
   9   4   2      155.78      147.70      3.89 o 
  10   4   2        2.72        8.02      2.01 o 
  11   4   2      790.80      790.34     10.76 o 
  12   4   2     1025.78      999.68     13.74 o 
  13   4   2       29.75       27.70      3.45 o 
  14   4   2       19.54       23.27      3.93 o 
  15   4   2      553.91      551.41     11.79 o 
   1   5   2      811.39      803.25      7.50 o 
   2   5   2      220.17      249.64      3.28 o 
   3   5   2     5081.57     5139.63     44.31 o 
   4   5   2        2.21        4.98      1.10 o 
   5   5   2      251.29      236.21      3.99 o 
   6   5   2      786.73      799.73      8.91 o 
   7   5   2     2575.80     2516.10     23.06 o 
   8   5   2     1281.81     1230.28     12.99 o 
   9   5   2        5.61        5.49      1.44 o 
  10   5   2       84.76       94.72      3.80 o 
  11   5   2      655.91      650.98     10.11 o 
  12   5   2     1269.31     1266.83     17.55 o 
  13   5   2       52.21       58.46      5.27 o 
  14   5   2        2.13        3.45      2.45 o 
  15   5   2       95.03       98.16      7.97 o 
   0   6   2      719.03      697.77     12.49 o 
   1   6   2     2406.82     2416.57     23.24 o 
   2   6   2     7071.63     7161.07     54.99 o 
   3   6   2     1051.33     1052.92     11.27 o 
   4   6   2       22.19       23.75      1.68 o 
   5   6   2      211.88      204.32      3.97 o 
   6   6   2     1131.48     1138.84     16.07 o 
   7   6   2      146.43      145.38      3.48 o 
   8   6   2      641.48      646.29      8.84 o 
   9   6   2     1163.30     1167.06     13.61 o 
  10   6   2      633.46      619.73      8.92 o 
  11   6   2        3.40        5.35      1.97 o 
  12   6   2      161.25      166.48      5.88 o 
  13   6   2      220.12      236.64     13.51 o 
  14   6   2        0.49       -1.35      3.48 o 
  15   6   2       36.25       30.93      5.71 o 
   1   7   2     1707.35     1686.50     16.10 o 
   2   7   2       40.74       46.03      2.19 o 
   3   7   2      955.48      927.24      9.94 o 
   4   7   2      536.55      540.01      7.32 o 
   5   7   2     8899.34     8883.91     79.08 o 
   6   7   2      363.08      333.24      6.88 o 
   7   7   2     2613.54     2529.91     27.33 o 
   8   7   2     2131.31     2084.96     36.91 o 
   9   7   2      935.69      891.84     12.19 o 
  10   7   2        4.29        6.70      1.60 o 
  11   7   2      811.63      811.26     11.79 o 
  12   7   2      540.31      562.79     11.37 o 
  13   7   2      456.30      444.37     12.94 o 
  14   7   2        1.55        1.42      4.74 o 
   0   8   2      869.46      816.22     13.71 o 
   1   8   2     3638.74     3653.67     39.75 o 
   2   8   2     4624.20     4480.18     41.66 o 
   3   8   2      104.05      114.12      4.21 o 
   4   8   2     1232.27     1222.77     20.84 o 
   5   8   2      630.22      618.93      9.88 o 
   6   8   2      542.95      540.33      9.62 o 
   7   8   2      124.67      131.32      5.45 o 
   8   8   2       35.07       39.47      2.81 o 
   9   8   2      183.30      192.85      5.01 o 
  10   8   2      396.01      399.08      7.33 o 
  11   8   2      103.17       99.67      5.53 o 
  12   8   2      251.83      242.69      7.88 o 
  13   8   2     1257.48     1297.59     24.79 o 
  14   8   2       46.00       40.80      5.50 o 
   1   9   2      464.05      479.19      9.12 o 
   2   9   2      229.85      213.15      5.40 o 
   3   9   2     1301.75     1295.46     16.11 o 
   4   9   2      129.69      132.61      4.19 o 
   5   9   2        8.92       10.15      2.18 o 
   6   9   2       69.15       75.37      3.87 o 
   7   9   2      865.30      853.76     19.87 o 
   8   9   2      427.62      431.47     13.03 o 
   9   9   2       36.84       36.49      3.15 o 
  10   9   2      140.82      132.33      6.67 o 
  11   9   2     1256.54     1259.45     21.47 o 
  12   9   2      630.33      626.41     21.11 o 
  13   9   2       71.03       64.59      8.71 o 
   0  10   2        3.82        1.64      3.62 o 
   1  10   2       54.99       59.54      4.91 o 
   2  10   2     2563.86     2465.62     41.43 o 
   3  10   2        3.09        3.70      2.28 o 
   4  10   2       17.42       19.03      3.34 o 
   5  10   2      177.29      177.72      5.75 o 
   6  10   2      895.81      910.56     13.67 o 
   7  10   2       10.08       18.49      4.42 o 
   8  10   2      153.99      148.29      5.36 o 
   9  10   2      118.07      122.66      4.69 o 
  10  10   2       32.84       35.63      5.43 o 
  11  10   2      417.01      430.48     11.07 o 
  12  10   2      384.59      389.10     13.92 o 
   1  11   2      789.95      752.52     14.26 o 
   2  11   2      169.57      162.22      7.89 o 
   3  11   2        1.26        5.38      2.99 o 
   4  11   2      125.33      112.99      5.20 o 
   5  11   2     1679.67     1674.04     25.15 o 
   6  11   2       62.10       63.08      6.03 o 
   7  11   2      131.00      140.55      4.96 o 
   8  11   2      708.78      708.44     12.26 o 
   9  11   2      794.15      790.62     23.55 o 
  10  11   2       94.08       89.49      7.49 o 
  11  11   2      101.00      101.08      7.19 o 
   0  12   2      659.44      637.71     21.55 o 
   1  12   2     4139.83     4120.08     58.52 o 
   2  12   2      917.16      917.59     16.94 o 
   3  12   2     1179.73     1179.09     22.15 o 
   4  12   2       19.59       17.34      3.26 o 
   5  12   2      116.15      109.21      5.42 o 
   6  12   2      939.25      944.89     17.31 o 
   7  12   2      282.54      294.18     10.30 o 
   8  12   2      103.14      111.80      7.98 o 
   9  12   2     1095.78     1121.86     29.09 o 
  10  12   2      120.09      128.48      7.06 o 
   1  13   2       59.67       52.15      6.14 o 
   2  13   2       36.08       40.40      5.66 o 
   3  13   2      375.75      363.83     10.70 o 
   4  13   2       32.70       34.71      4.68 o 
   5  13   2      342.23      348.58      8.02 o 
   6  13   2        0.87        0.54      3.76 o 
   7  13   2       33.26       30.81      4.56 o 
   8  13   2      424.45      433.48     33.11 o 
   9  13   2       99.09       85.27     11.91 o 
   0  14   2      165.06      188.09     14.14 o 
   1  14   2       16.16       16.45      5.17 o 
   2  14   2     1407.77     1378.92     26.05 o 
   3  14   2      194.43      198.43     10.59 o 
   4  14   2      101.07       94.14      6.68 o 
   5  14   2      389.17      383.20     11.25 o 
   6  14   2      293.57      310.48     11.24 o 
   7  14   2       66.80       77.34      6.09 o 
   1  15   2      326.72      325.39     12.36 o 
   2  15   2       17.03        7.83      5.13 o 
   3  15   2        3.87        1.51      4.77 o 
   4  15   2       45.75       47.78      6.27 o 
   5  15   2       84.82       92.45      6.75 o 
   1   0   3     5718.41     6052.06     59.29 o 
   2   0   3       23.64       42.63      2.93 o 
   3   0   3     3761.79     3630.36     36.24 o 
   4   0   3      558.29      591.09      6.87 o 
   5   0   3     3206.38     3634.48     34.60 o 
   6   0   3     4995.02     5139.13     48.45 o 
   7   0   3     6568.83     6389.55     64.37 o 
   8   0   3      134.40      140.30      4.61 o 
   9   0   3      165.47      183.76      5.56 o 
  10   0   3        2.50       -0.43      2.03 o 
  11   0   3      230.37      240.38      9.48 o 
  12   0   3      241.99      225.14      9.23 o 
  13   0   3     3171.68     3132.10     51.74 o 
  14   0   3      385.47      377.49     12.92 o 
  15   0   3       53.23       52.74      6.31 o 
  16   0   3      131.66      126.96      8.90 o 
   0   1   3     5996.25     6156.60     60.36 o 
   1   1   3     7675.89     7840.14     52.76 o 
   2   1   3      148.44      127.44      1.77 o 
   3   1   3       60.53       38.35      1.16 o 
   4   1   3      488.57      556.37      4.96 o 
   5   1   3     2100.70     2104.87     15.86 o 
   6   1   3     5468.04     5558.86     39.67 o 
   7   1   3        3.89        3.37      0.88 o 
   8   1   3      150.39      142.97      3.00 o 
   9   1   3       69.74       68.39      2.75 o 
  10   1   3      277.80      274.16      5.17 o 
  11   1   3     1857.12     1821.16     23.12 o 
  12   1   3      262.99      252.43      6.84 o 
  13   1   3      169.22      170.35      6.74 o 
  14   1   3       17.60       18.75      3.40 o 
  15   1   3      208.40      212.49      7.41 o 
  16   1   3      203.53      194.99      8.24 o 
   1   2   3     1280.35     1194.47     12.08 o 
   2   2   3      683.74      928.24      8.70 o 
   3   2   3     3259.39     3490.54     33.70 o 
   4   2   3     9588.55     9641.88     83.22 o 
   5   2   3     8893.41     9072.08     70.34 o 
   6   2   3     9914.74     9996.96     73.51 o 
   7   2   3      296.78      294.71      3.86 o 
   8   2   3     3289.61     3215.22     25.40 o 
   9   2   3     2573.06     2550.82     23.18 o 
  10   2   3      112.06      126.49      4.64 o 
  11   2   3       53.94       63.21      4.51 o 
  12   2   3       19.85       18.57      2.86 o 
  13   2   3      865.22      876.42     14.14 o 
  14   2   3      716.62      740.74     13.00 o 
  15   2   3        6.06       10.57      3.08 o 
  16   2   3       87.39       84.06     10.44 o 
   0   3   3     1570.61     1295.73     15.86 o 
   1   3   3     1585.33     1603.43     13.47 o 
   2   3   3       88.35       80.12      1.29 o 
   3   3   3       34.29       40.93      1.75 o 
   4   3   3     6364.08     6524.52     54.44 o 
   5   3   3      941.31      967.58      9.46 o 
   6   3   3     2177.59     2172.60     18.67 o 
   7   3   3       82.66       89.24      2.27 o 
   8   3   3      397.99      408.16      5.41 o 
   9   3   3      504.27      485.79      7.11 o 
  10   3   3     1408.58     1409.46     15.64 o 
  11   3   3       99.35      102.44      4.54 o 
  12   3   3      472.32      470.37     10.90 o 
  13   3   3      615.56      610.22     11.18 o 
  14   3   3      991.72      992.38     15.59 o 
  15   3   3      291.79      296.39      7.60 o 
   1   4   3       28.85       17.37      1.09 o 
   2   4   3       97.11       96.71      1.61 o 
   3   4   3     7791.25     8335.86     65.13 o 
   4   4   3     1608.63     1613.99     16.20 o 
   5   4   3     1280.49     1264.97     11.97 o 
   6   4   3       57.49       55.70      2.32 o 
   7   4   3       97.50      103.28      2.20 o 
   8   4   3       44.67       48.24      1.90 o 
   9   4   3      858.28      877.68      9.89 o 
  10   4   3     1241.22     1226.81     14.19 o 
  11   4   3       15.46       19.07      2.97 o 
  12   4   3        6.06        7.38      2.32 o 
  13   4   3      816.33      831.85     13.31 o 
  14   4   3      111.98      105.16      6.59 o 
  15   4   3      132.47      132.96      8.48 o 
   0   5   3     1598.91     1724.94     24.67 o 
   1   5   3    13107.23    13704.88    115.95 o 
   2   5   3     5096.90     5314.01     38.76 o 
   3   5   3       58.02       66.36      1.91 o 
   4   5   3      341.81      352.25      4.59 o 
   5   5   3      224.98      213.99      3.42 o 
   6   5   3      597.39      586.52      8.59 o 
   7   5   3        4.11        6.46      1.52 o 
   8   5   3      204.37      204.70      4.86 o 
   9   5   3      197.04      196.10      3.40 o 
  10   5   3       21.07       20.07      2.57 o 
  11   5   3     2052.45     1987.71     23.40 o 
  12   5   3      534.03      526.96     13.76 o 
  13   5   3       38.54       36.34      6.64 o 
  14   5   3      197.16      188.21      9.65 o 
  15   5   3      586.65      621.12     16.05 o 
   1   6   3     1672.13     1638.97     13.92 o 
   2   6   3     1280.30     1240.79     11.22 o 
   3   6   3     1627.49     1719.98     15.12 o 
   4   6   3     2250.70     2247.68     22.18 o 
   5   6   3     4114.97     4063.92     37.42 o 
   6   6   3       89.10       96.93      2.35 o 
   7   6   3      400.83      392.84      7.62 o 
   8   6   3      476.71      495.75      8.37 o 
   9   6   3      799.68      816.42     10.96 o 
  10   6   3        4.56        4.19      2.27 o 
  11   6   3      107.54       97.36      5.08 o 
  12   6   3       41.12       39.53      4.51 o 
  13   6   3     1448.04     1418.49     26.03 o 
  14   6   3      652.63      649.39     16.38 o 
   0   7   3    12446.46    12102.08    133.27 o 
   1   7   3       56.36       56.81      2.34 o 
   2   7   3     1864.31     1854.93     16.82 o 
   3   7   3        1.88        1.06      1.49 o 
   4   7   3     1046.16     1053.96     11.83 o 
   5   7   3     1232.60     1207.72     14.39 o 
   6   7   3     3298.32     3256.34     31.11 o 
   7   7   3        9.95        8.49      2.22 o 
   8   7   3      778.05      743.87     11.18 o 
   9   7   3      248.38      261.98      7.38 o 
  10   7   3     1439.70     1409.48     19.82 o 
  11   7   3      234.32      226.24      7.30 o 
  12   7   3      321.57      320.17      9.70 o 
  13   7   3      855.00      851.35     17.04 o 
  14   7   3      498.31      512.35     16.95 o 
   1   8   3     1349.27     1292.19     14.23 o 
   2   8   3      722.23      685.97      9.64 o 
   3   8   3      674.65      708.31     11.23 o 
   4   8   3      963.32      981.82     11.10 o 
   5   8   3     2386.90     2287.51     26.64 o 
   6   8   3     1949.51     1965.32     22.87 o 
   7   8   3      108.68      115.53      3.37 o 
   8   8   3      984.31      974.13     19.03 o 
   9   8   3      848.84      842.74     15.68 o 
  10   8   3       66.32       70.76      5.08 o 
  11   8   3       23.94       26.64      3.53 o 
  12   8   3       74.02       74.30      5.84 o 
  13   8   3      907.95      932.24     20.38 o 
   0   9   3       18.62       24.07      3.01 o 
   1   9   3     2528.86     2505.33     27.07 o 
   2   9   3     1003.17      990.30     14.10 o 
   3   9   3      955.73      989.03     14.70 o 
   4   9   3       70.30       68.88      4.02 o 
   5   9   3      994.02      984.51     11.47 o 
   6   9   3     1828.97     1829.44     24.33 o 
   7   9   3      133.82      128.11      4.97 o 
   8   9   3        5.53        8.24      3.78 o 
   9   9   3       25.70       25.41      3.96 o 
  10   9   3       39.74       43.27      4.40 o 
  11   9   3      864.79      877.26     18.96 o 
  12   9   3      730.87      713.71     25.96 o 
  13   9   3       26.94       26.94      5.45 o 
   1  10   3      242.63      218.48      6.33 o 
   2  10   3        7.49        8.30      2.59 o 
   3  10   3     1138.79     1141.99     20.25 o 
   4  10   3       29.14       21.75      3.16 o 
   5  10   3      182.53      179.36      6.20 o 
   6  10   3      184.52      198.62      7.13 o 
   7  10   3      406.20      407.57      7.06 o 
   8  10   3        8.76       13.16      3.11 o 
   9  10   3      330.34      334.55     10.06 o 
  10  10   3      142.22      129.56      7.96 o 
  11  10   3       73.39       63.62      7.08 o 
  12  10   3       38.40       38.82      6.10 o 
   0  11   3      842.93      840.66     19.58 o 
   1  11   3     1088.08     1049.74     17.70 o 
   2  11   3        3.58        7.91      2.88 o 
   3  11   3       38.12       38.28      3.75 o 
   4  11   3      790.96      780.31     19.46 o 
   5  11   3       16.71       14.71      3.50 o 
   6  11   3      161.98      152.70     10.95 o 
   7  11   3        8.16       12.17      3.92 o 
   8  11   3       57.97       63.98      7.36 o 
   9  11   3      555.41      558.15     11.53 o 
  10  11   3     1061.11     1092.08     20.34 o 
  11  11   3      142.58      148.43     10.47 o 
   1  12   3      221.60      232.94      8.57 o 
   2  12   3      804.93      817.35     15.71 o 
   3  12   3      392.08      387.33      9.08 o 
   4  12   3     2820.70     2782.55     36.55 o 
   5  12   3     1897.60     1930.63     31.36 o 
   6  12   3     1386.57     1367.85     26.68 o 
   7  12   3      131.55      133.29     18.58 o 
   8  12   3      718.99      735.23     20.26 o 
   9  12   3      729.53      750.56     20.86 o 
  10  12   3       16.36       20.30      6.29 o 
   0  13   3      210.65      222.80     30.01 o 
   1  13   3      480.38      482.48     13.61 o 
   2  13   3       73.88       59.25      5.58 o 
   3  13   3      115.56      113.10      7.84 o 
   4  13   3       79.40       81.48      4.29 o 
   5  13   3      360.03      361.67      9.03 o 
   6  13   3      399.56      415.53     17.54 o 
   7  13   3       21.04       25.58      7.40 o 
   8  13   3       15.63       15.21      6.85 o 
   9  13   3       22.80       32.55     11.08 o 
   1  14   3      227.31      236.03     10.67 o 
   2  14   3      283.14      276.48     11.71 o 
   3  14   3      617.71      603.76     14.12 o 
   4  14   3        5.16        4.10      6.97 o 
   5  14   3      100.21       97.16      7.14 o 
   6  14   3       30.01       37.69      4.46 o 
   7  14   3      393.74      398.45     19.22 o 
   0  15   3       86.59       87.81     10.91 o 
   1  15   3      470.17      481.93     21.59 o 
   2  15   3       68.12       66.92      7.07 o 
   3  15   3       99.74       93.22      7.49 o 
   4  15   3       63.73       64.75      8.04 o 
   5  15   3      183.69      192.93      9.97 o 
   0   0   4     2707.32     2611.12     37.58 o 
   1   0   4       33.65       29.38      1.32 o 
   2   0   4     8305.75     8522.27     78.47 o 
   3   0   4      764.73      877.44      9.61 o 
   4   0   4      158.67      186.79      2.69 o 
   5   0   4      684.15      676.61      7.97 o 
   6   0   4     3553.91     3568.08     34.49 o 
   7   0   4       10.83        8.12      1.48 o 
   8   0   4     5053.94     5014.43     72.36 o 
   9   0   4     1293.29     1278.43     23.39 o 
  10   0   4      746.34      766.03     16.56 o 
  11   0   4      600.79      584.87     14.39 o 
  12   0   4     1228.60     1244.91     24.81 o 
  13   0   4      315.23      331.96     14.95 o 
  14   0   4      687.81      716.77     18.20 o 
  15   0   4      108.52       96.09      7.68 o 
   1   1   4     1144.37     1110.83      8.28 o 
   2   1   4     6808.13     8065.59     50.55 o 
   3   1   4    11344.71    11862.58     80.11 o 
   4   1   4     1005.80      898.75      7.22 o 
   5   1   4     1451.64     1438.96     11.06 o 
   6   1   4    12554.32    12558.11     84.11 o 
   7   1   4      136.53      152.86      2.59 o 
   8   1   4     2385.52     2346.23     21.27 o 
   9   1   4     1982.91     1978.05     23.41 o 
  10   1   4      113.98      103.37      4.35 o 
  11   1   4       22.91       20.32      2.69 o 
  12   1   4       89.17       88.08      4.64 o 
  13   1   4      531.22      537.54     10.56 o 
  14   1   4        0.17       -0.33      3.52 o 
  15   1   4        4.45        0.87      2.91 o 
   0   2   4     6876.59     7070.44     78.12 o 
   1   2   4     1965.64     1955.95     19.06 o 
   2   2   4      911.43      913.45      6.77 o 
   3   2   4     1109.14     1207.49     12.74 o 
   4   2   4     3297.58     3377.40     29.05 o 
   5   2   4     1373.32     1399.97     13.60 o 
   6   2   4     1307.64     1265.22     10.52 o 
   7   2   4     1239.49     1292.82     13.49 o 
   8   2   4      529.72      496.36      6.96 o 
   9   2   4       46.79       41.00      2.34 o 
  10   2   4      780.96      806.54     12.68 o 
  11   2   4     1602.37     1608.56     20.68 o 
  12   2   4      552.40      547.39     10.18 o 
  13   2   4       29.17       35.10      3.49 o 
  14   2   4      535.82      537.91     10.47 o 
  15   2   4      436.65      421.81     11.55 o 
   1   3   4     9916.00    10413.32     80.77 o 
   2   3   4     1298.58     1358.05     11.27 o 
   3   3   4     2295.41     2141.22     17.24 o 
   4   3   4      440.05      458.56      4.94 o 
   5   3   4      907.35      915.94     10.56 o 
   6   3   4        1.96        1.23      1.32 o 
   7   3   4     3513.73     3482.26     32.53 o 
   8   3   4      130.24      126.44      4.19 o 
   9   3   4      761.35      761.79      8.37 o 
  10   3   4      222.81      230.45      4.42 o 
  11   3   4      253.66      236.71      5.75 o 
  12   3   4       19.92       19.55      2.91 o 
  13   3   4      724.23      723.92     14.67 o 
  14   3   4       11.26        6.52      3.59 o 
  15   3   4       80.72       71.89      6.03 o 
   0   4   4     1833.11     2087.71     24.93 o 
   1   4   4      615.09      667.26      6.72 o 
   2   4   4     3036.11     3173.70     25.97 o 
   3   4   4       73.36       84.15      2.31 o 
   4   4   4     1527.28     1552.88     14.01 o 
   5   4   4      311.11      313.73      4.18 o 
   6   4   4     1846.70     1839.93     18.87 o 
   7   4   4     1294.19     1305.66     15.91 o 
   8   4   4     1607.36     1583.05     17.20 o 
   9   4   4      223.17      242.30      5.40 o 
  10   4   4       14.22       13.79      2.72 o 
  11   4   4      324.17      321.13      8.08 o 
  12   4   4      755.25      760.16     14.89 o 
  13   4   4      784.94      788.69     17.41 o 
  14   4   4      396.18      401.80     11.28 o 
  15   4   4       50.72       69.31      6.00 o 
   1   5   4     3106.52     3136.45     25.87 o 
   2   5   4      103.60      110.76      2.26 o 
   3   5   4     1335.12     1346.46     10.98 o 
   4   5   4     6778.30     6505.00     58.16 o 
   5   5   4     4448.77     4489.74     44.57 o 
   6   5   4    15898.71    15362.02    133.70 o 
   7   5   4      133.05      136.03      3.80 o 
   8   5   4     2799.47     2663.88     29.06 o 
   9   5   4      860.86      878.87     14.11 o 
  10   5   4      113.09      104.44      5.31 o 
  11   5   4      135.89      117.53      5.74 o 
  12   5   4       28.26       24.88      3.65 o 
  13   5   4      596.67      572.69     14.99 o 
  14   5   4        1.91       11.08      4.51 o 
  15   5   4        0.39       -0.59      4.78 o 
   0   6   4      629.61      578.21     11.28 o 
   1   6   4     1246.94     1261.91     12.81 o 
   2   6   4       49.50       57.50      1.99 o 
   3   6   4        5.18        9.06      1.24 o 
   4   6   4      617.90      624.28      7.54 o 
   5   6   4      233.00      252.09      5.75 o 
   6   6   4     1469.78     1471.29     17.06 o 
   7   6   4      226.68      218.75      4.97 o 
   8   6   4      910.64      883.13     13.94 o 
   9   6   4      183.22      180.08      5.62 o 
  10   6   4      150.70      154.11      7.50 o 
  11   6   4      863.37      875.62     16.47 o 
  12   6   4        1.11       -2.87      2.87 o 
  13   6   4      133.96      136.05     10.38 o 
  14   6   4       21.58       32.55      5.29 o 
   1   7   4      348.98      374.03      5.26 o 
   2   7   4     1342.37     1354.71     14.61 o 
   3   7   4     5820.11     5667.21     55.41 o 
   4   7   4      392.88      389.56      6.49 o 
   5   7   4        4.14        6.08      1.68 o 
   6   7   4       79.35       73.26      5.64 o 
   7   7   4      677.91      664.88     14.52 o 
   8   7   4       10.88       16.64      3.12 o 
   9   7   4      687.38      692.72     12.65 o 
  10   7   4        3.35        2.17      2.92 o 
  11   7   4       35.29       36.00      5.17 o 
  12   7   4       12.00       11.40      3.62 o 
  13   7   4      364.49      376.00     12.41 o 
  14   7   4       57.18       71.02      9.64 o 
   0   8   4     1029.22     1023.02     17.00 o 
   1   8   4      149.47      162.31      4.13 o 
   2   8   4       39.11       41.46      3.09 o 
   3   8   4      151.33      156.44      7.27 o 
   4   8   4      250.12      265.18      5.28 o 
   5   8   4      707.10      696.39      7.68 o 
   6   8   4      373.55      368.49      7.60 o 
   7   8   4      178.48      175.22      8.28 o 
   8   8   4     1036.85     1047.58     18.04 o 
   9   8   4      225.96      209.53      8.07 o 
  10   8   4       33.14       28.18      5.84 o 
  11   8   4      684.60      648.78     15.86 o 
  12   8   4       44.22       52.38      5.80 o 
  13   8   4        4.54        4.06      4.51 o 
   1   9   4     1552.48     1533.14     18.07 o 
   2   9   4      464.81      480.11      8.93 o 
   3   9   4     1205.42     1193.68     18.23 o 
   4   9   4     2433.45     2460.06     29.77 o 
   5   9   4      740.73      762.74     12.22 o 
   6   9   4     4460.07     4452.60     71.87 o 
   7   9   4      114.10      112.14      6.21 o 
   8   9   4     1958.17     1903.13     25.37 o 
   9   9   4     1619.56     1596.16     22.15 o 
  10   9   4      678.63      715.85     17.52 o 
  11   9   4        3.44        5.43      3.00 o 
  12   9   4       20.44       30.57      5.18 o 
  13   9   4      205.56      202.55     28.82 o 
   0  10   4      889.51      870.95     31.24 o 
   1  10   4       10.83        8.30      2.84 o 
   2  10   4     1228.71     1218.02     21.19 o 
   3  10   4        0.21        1.63      2.67 o 
   4  10   4      272.07      298.00      8.05 o 
   5  10   4      259.68      259.29      7.61 o 
   6  10   4      803.86      817.78     20.60 o 
   7  10   4      167.34      186.13     10.87 o 
   8  10   4      924.61      896.54     13.15 o 
   9  10   4      184.03      183.85      8.14 o 
  10  10   4       35.85       37.11      4.14 o 
  11  10   4      226.29      226.40      9.08 o 
  12  10   4      442.43      424.23     15.60 o 
   1  11   4      768.11      773.66     13.44 o 
   2  11   4      200.15      205.28      6.91 o 
   3  11   4      825.90      795.73     16.36 o 
   4  11   4      115.68      118.58      6.52 o 
   5  11   4      538.88      525.91     13.28 o 
   6  11   4      757.38      796.25     21.04 o 
   7  11   4      666.40      704.39     19.95 o 
   8  11   4        4.71        5.71      5.29 o 
   9  11   4       62.33       66.12      5.89 o 
  10  11   4       56.83       53.92      7.11 o 
  11  11   4      125.55      132.21     10.04 o 
   0  12   4     1757.25     1784.90     42.19 o 
   1  12   4     1225.98     1209.97     20.17 o 
   2  12   4      418.45      429.89     10.17 o 
   3  12   4      132.06      130.17      5.98 o 
   4  12   4      713.41      675.16     18.50 o 
   5  12   4       46.20       46.57      4.72 o 
   6  12   4      261.64      259.15     15.66 o 
   7  12   4      378.55      415.76     18.58 o 
   8  12   4       63.48       81.43     10.17 o 
   9  12   4        1.22       -1.87      5.16 o 
  10  12   4      474.41      436.60     18.92 o 
   1  13   4      508.83      507.76     13.98 o 
   2  13   4      321.30      307.26      9.82 o 
   3  13   4      331.66      326.82     10.11 o 
   4  13   4      502.78      508.35     10.81 o 
   5  13   4      291.06      268.33      9.51 o 
   6  13   4      362.62      341.30     17.77 o 
   7  13   4      170.09      150.40     13.27 o 
   8  13   4       79.25       73.34     15.24 o 
   0  14   4      326.46      296.41     16.21 o 
   1  14   4        0.57       -4.23      4.23 o 
   2  14   4      501.29      496.92     14.23 o 
   3  14   4        2.14        3.35      3.94 o 
   4  14   4        1.46       -0.88      5.09 o 
   5  14   4       47.13       47.05      4.90 o 
   6  14   4       71.27       77.32     21.20 o 
   7  14   4      109.52      114.02     12.21 o 
   1  15   4      234.99      232.36     11.09 o 
   2  15   4        0.45       -1.87      4.61 o 
   3  15   4      577.68      590.36     15.51 o 
   4  15   4      220.43      230.22      9.90 o 
   1   0   5     2768.68     2526.40     24.51 o 
   2   0   5     1509.39     1699.18     15.14 o 
   3   0   5     1522.25     1730.77     17.66 o 
   4   0   5       66.13       53.98      2.08 o 
   5   0   5    23703.34    23450.73    215.49 o 
   6   0   5     1702.84     1671.73     17.99 o 
   7   0   5      955.99      962.73     11.79 o 
   8   0   5      786.18      780.30     18.91 o 
   9   0   5      792.54      771.55     16.16 o 
  10   0   5       14.90       14.57      3.43 o 
  11   0   5     3592.15     3546.26     56.38 o 
  12   0   5      248.45      218.15      9.30 o 
  13   0   5      769.84      765.74     18.36 o 
  14   0   5      150.79      156.46      9.93 o 
  15   0   5     1148.94     1170.13     24.78 o 
   0   1   5      136.14      173.26      3.67 o 
   1   1   5     2576.05     2456.26     17.34 o 
   2   1   5       41.06       34.52      1.35 o 
   3   1   5     5402.77     5646.79     38.93 o 
   4   1   5      519.07      520.68      4.46 o 
   5   1   5       47.18       64.44      2.11 o 
   6   1   5      468.51      483.40      4.68 o 
   7   1   5      360.10      367.21      4.99 o 
   8   1   5       62.34       66.04      2.45 o 
   9   1   5     1650.17     1646.85     20.27 o 
  10   1   5       51.13       48.00      3.21 o 
  11   1   5       13.96       18.25      2.74 o 
  12   1   5       70.39       69.31      4.16 o 
  13   1   5     1588.76     1588.26     32.03 o 
  14   1   5        0.84       -1.09      2.97 o 
  15   1   5      225.53      237.12      9.26 o 
   1   2   5     5483.90     5699.58     45.15 o 
   2   2   5      134.67      129.87      2.17 o 
   3   2   5     3506.17     3460.87     26.63 o 
   4   2   5      254.80      239.31      4.03 o 
   5   2   5       28.98       24.52      1.68 o 
   6   2   5      643.54      626.77      7.11 o 
   7   2   5     8504.28     8409.59     69.66 o 
   8   2   5       10.95       13.64      2.07 o 
   9   2   5       51.27       56.47      3.58 o 
  10   2   5       60.68       63.50      2.52 o 
  11   2   5     1814.99     1794.47     22.51 o 
  12   2   5      161.91      164.99      7.38 o 
  13   2   5      227.75      248.11      8.79 o 
  14   2   5       81.49       83.53      5.99 o 
  15   2   5      322.77      318.21     11.77 o 
   0   3   5     1775.41     2022.27     43.40 o 
   1   3   5     2272.72     2418.23     21.29 o 
   2   3   5     3594.01     3774.01     28.92 o 
   3   3   5      307.53      319.38      3.50 o 
   4   3   5        4.66        4.47      1.04 o 
   5   3   5     1086.92     1128.57     11.16 o 
   6   3   5      144.65      146.99      4.09 o 
   7   3   5      261.08      252.25      5.29 o 
   8   3   5      228.34      218.40      5.44 o 
   9   3   5      212.41      208.57      5.63 o 
  10   3   5       90.92       89.14      4.70 o 
  11   3   5      768.25      776.25     13.46 o 
  12   3   5       44.40       40.53      4.54 o 
  13   3   5       10.29        8.30      3.56 o 
  14   3   5      115.00      119.93      7.32 o 
  15   3   5      900.03      864.86     17.47 o 
   1   4   5     5133.54     5154.59     44.49 o 
   2   4   5       70.68       75.82      2.35 o 
   3   4   5      110.10      104.50      3.41 o 
   4   4   5      242.83      247.22      3.48 o 
   5   4   5     4128.39     4248.02     33.22 o 
   6   4   5      357.11      351.89      5.31 o 
   7   4   5      362.11      362.34      6.96 o 
   8   4   5      401.92      409.25      6.93 o 
   9   4   5      973.63      970.16     13.88 o 
  10   4   5        4.68        4.87      2.75 o 
  11   4   5      604.05      624.64     11.95 o 
  12   4   5       24.39       26.69      4.14 o 
  13   4   5      388.73      401.62     11.10 o 
  14   4   5       50.27       52.90      5.36 o 
  15   4   5     1551.37     1546.19     28.58 o 
   0   5   5       40.20       55.40      3.16 o 
   1   5   5    16333.78    16228.37    125.43 o 
   2   5   5      179.85      196.04      3.41 o 
   3   5   5     6117.80     6146.67     59.68 o 
   4   5   5       18.50       19.63      1.46 o 
   5   5   5      476.35      442.74      9.50 o 
   6   5   5       32.85       33.88      2.20 o 
   7   5   5       80.53       73.34      3.75 o 
   8   5   5        3.24        4.05      1.75 o 
   9   5   5     1835.58     1752.02     21.45 o 
  10   5   5       33.87       32.65      3.83 o 
  11   5   5      161.17      164.68      6.93 o 
  12   5   5       34.64       35.34      4.30 o 
  13   5   5     2822.55     2783.07     43.25 o 
  14   5   5      126.88      126.29      8.37 o 
   1   6   5     1134.26     1139.24     11.08 o 
   2   6   5      305.90      322.26      4.70 o 
   3   6   5     3276.67     3268.73     37.97 o 
   4   6   5        0.09        1.56      2.01 o 
   5   6   5     2692.40     2689.85     32.64 o 
   6   6   5      161.71      172.86      4.50 o 
   7   6   5      873.30      871.40     11.93 o 
   8   6   5       45.03       53.68      3.51 o 
   9   6   5        4.60        4.87      2.52 o 
  10   6   5       17.76       16.97      3.53 o 
  11   6   5     2011.25     1977.74     29.33 o 
  12   6   5      135.83      127.03      7.19 o 
  13   6   5      143.80      151.80     11.35 o 
  14   6   5      223.03      228.38     10.82 o 
   0   7   5      360.38      431.93      9.43 o 
   1   7   5      613.42      589.02      7.56 o 
   2   7   5      529.43      589.24      7.27 o 
   3   7   5      241.62      250.40      6.57 o 
   4   7   5      609.94      596.20     12.96 o 
   5   7   5        5.00        0.83      3.28 o 
   6   7   5      134.07      128.52      4.21 o 
   7   7   5      709.22      717.31     10.60 o 
   8   7   5        0.22        0.43      2.27 o 
   9   7   5      106.72      100.44      5.20 o 
  10   7   5      178.53      181.16     10.78 o 
  11   7   5      794.32      813.90     15.71 o 
  12   7   5      342.47      324.31     11.90 o 
  13   7   5        4.66        7.54      4.82 o 
   1   8   5     2461.39     2454.70     24.65 o 
   2   8   5      115.57      117.67      4.97 o 
   3   8   5      423.12      421.86      8.91 o 
   4   8   5       60.73       58.27      2.70 o 
   5   8   5      562.25      572.92     15.30 o 
   6   8   5      307.68      324.10     14.90 o 
   7   8   5     1818.20     1814.12     21.02 o 
   8   8   5       66.39       72.30      3.81 o 
   9   8   5       18.11       16.88      3.11 o 
  10   8   5      264.20      276.33      8.53 o 
  11   8   5     1403.58     1373.51     22.35 o 
  12   8   5      203.04      216.18     10.38 o 
  13   8   5      337.21      333.35     11.30 o 
   0   9   5      150.10      148.09      6.31 o 
   1   9   5     4285.78     4303.47     43.78 o 
   2   9   5       32.50       38.65      3.20 o 
   3   9   5     2930.26     2910.93     37.32 o 
   4   9   5       44.60       43.11      3.23 o 
   5   9   5       93.94       95.10      7.46 o 
   6   9   5       49.37       41.85      5.85 o 
   7   9   5       91.91      102.60      7.18 o 
   8   9   5        5.94        7.77      2.02 o 
   9   9   5     1630.27     1633.51     20.28 o 
  10   9   5       92.90       95.95      5.40 o 
  11   9   5      427.32      408.98     11.73 o 
  12   9   5        5.74        7.90      3.93 o 
   1  10   5     1151.32     1105.48     17.47 o 
   2  10   5       43.84       52.18      7.50 o 
   3  10   5       16.60       15.08      3.37 o 
   4  10   5       32.66       32.70      3.26 o 
   5  10   5     3227.90     3152.45     54.35 o 
   6  10   5      300.02      317.53     16.45 o 
   7  10   5        6.16       10.00      4.19 o 
   8  10   5      298.23      314.86     10.09 o 
   9  10   5      253.61      250.93     11.00 o 
  10  10   5        1.67        1.86      3.71 o 
  11  10   5      797.25      796.82     13.68 o 
   0  11   5      635.37      688.58     17.22 o 
   1  11   5      636.16      633.21     12.12 o 
   2  11   5      592.47      586.32     13.69 o 
   3  11   5      230.96      230.78      8.54 o 
   4  11   5        0.15       -1.65      2.84 o 
   5  11   5      442.69      436.89     18.54 o 
   6  11   5        0.04       -2.66      4.61 o 
   7  11   5       11.66       13.80      4.74 o 
   8  11   5       27.23       26.05      5.45 o 
   9  11   5        9.44        5.06      4.43 o 
  10  11   5        4.32        4.10      4.37 o 
   1  12   5      283.70      267.89      8.98 o 
   2  12   5        5.40        5.60      3.03 o 
   3  12   5     1737.56     1775.96     29.40 o 
   4  12   5        2.99       -2.88      2.88 o 
   5  12   5        6.51        9.53      6.56 o 
   6  12   5        9.22       15.65      6.64 o 
   7  12   5     2063.22     2083.89     41.49 o 
   8  12   5       13.07       13.29      5.01 o 
   9  12   5       40.79       35.57      5.94 o 
   0  13   5      107.73      102.91     12.15 o 
   1  13   5      751.51      761.37     17.52 o 
   2  13   5      130.07      125.93      6.97 o 
   3  13   5      699.53      713.25     13.30 o 
   4  13   5        6.16       12.13      5.67 o 
   5  13   5        7.34        1.72      6.41 o 
   6  13   5        3.28        0.62      6.51 o 
   7  13   5        2.61       -0.62      6.51 o 
   8  13   5        0.05        4.75      5.23 o 
   1  14   5     1004.78     1017.36     21.13 o 
   2  14   5      153.03      174.19      9.18 o 
   3  14   5       22.37       25.91      4.48 o 
   4  14   5       65.28       66.87      5.21 o 
   5  14   5     1469.44     1480.23     40.24 o 
   6  14   5        2.20        1.77      6.98 o 
   0  15   5       51.08       59.85     11.91 o 
   1  15   5      568.73      563.78     15.64 o 
   2  15   5        8.09        3.98      4.63 o 
   3  15   5      415.40      431.12     12.65 o 
   0   0   6      170.85      150.68      4.27 o 
   1   0   6     2536.36     2543.78     24.67 o 
   2   0   6     3139.81     3272.74     27.93 o 
   3   0   6     1553.73     1577.80     15.35 o 
   4   0   6     1088.72     1017.71     13.83 o 
   5   0   6       79.19       81.78      3.08 o 
   6   0   6        2.41        3.27      1.27 o 
   7   0   6     1338.94     1336.23     15.44 o 
   8   0   6     3405.54     3500.15     47.31 o 
   9   0   6      432.36      445.02     11.42 o 
  10   0   6      924.08      940.62     19.25 o 
  11   0   6       10.75       14.17      3.67 o 
  12   0   6      553.78      566.91     22.91 o 
  13   0   6     1866.08     1888.60     34.45 o 
  14   0   6      137.91      137.38     10.60 o 
  15   0   6       29.05       33.00      8.06 o 
   1   1   6     5548.85     5827.60     38.47 o 
   2   1   6       96.66       68.73      1.59 o 
   3   1   6     1426.34     1379.63     10.80 o 
   4   1   6      157.20      134.33      2.15 o 
   5   1   6      197.08      222.92      3.40 o 
   6   1   6     2270.98     2313.65     18.32 o 
   7   1   6     3553.28     3608.46     28.68 o 
   8   1   6      783.10      793.23      8.35 o 
   9   1   6      113.76      123.29      3.56 o 
  10   1   6      750.62      727.72     15.49 o 
  11   1   6      274.31      264.23      6.31 o 
  12   1   6       25.92       29.77      2.82 o 
  13   1   6      441.52      430.68     12.82 o 
  14   1   6       68.94       61.93      5.27 o 
  15   1   6        6.20        6.11      3.47 o 
   0   2   6     6774.62     6818.64     79.43 o 
   1   2   6     5112.99     5221.68     35.93 o 
   2   2   6      252.46      275.60      3.23 o 
   3   2   6      598.27      662.67      7.33 o 
   4   2   6      883.55      920.07      9.34 o 
   5   2   6      231.72      203.03      3.26 o 
   6   2   6       19.87       23.18      1.79 o 
   7   2   6     4655.26     4530.17     39.80 o 
   8   2   6      998.27     1002.38     14.11 o 
   9   2   6        3.62       10.10      2.19 o 
  10   2   6       62.53       64.61      4.27 o 
  11   2   6     1366.97     1384.60     21.42 o 
  12   2   6      146.62      152.22      8.79 o 
  13   2   6      233.92      244.05      9.08 o 
  14   2   6      306.17      331.63     10.15 o 
  15   2   6      991.72     1019.67     19.03 o 
   1   3   6     6432.28     6567.15     51.71 o 
   2   3   6     1051.34     1070.73      9.51 o 
   3   3   6     3382.99     3194.53     26.74 o 
   4   3   6      990.72      999.37      9.44 o 
   5   3   6     3154.82     3007.67     24.32 o 
   6   3   6      569.87      567.31      7.63 o 
   7   3   6     9729.01     9551.20     84.43 o 
   8   3   6      297.98      292.84      6.00 o 
   9   3   6      249.88      264.17      5.96 o 
  10   3   6        1.51       -0.36      2.23 o 
  11   3   6      103.83       98.94      5.38 o 
  12   3   6       15.90       14.79      3.74 o 
  13   3   6      133.59      136.54      7.32 o 
  14   3   6      500.04      499.55     12.77 o 
  15   3   6        4.18        7.54      4.20 o 
   0   4   6      365.29      366.14      7.02 o 
   1   4   6      175.40      187.43      3.03 o 
   2   4   6      113.09      120.71      2.35 o 
   3   4   6      571.00      597.77      8.19 o 
   4   4   6      323.21      306.24      4.15 o 
   5   4   6      417.95      412.69      5.35 o 
   6   4   6        0.46        1.31      1.32 o 
   7   4   6     2220.31     2147.90     22.37 o 
   8   4   6      657.53      659.32      9.73 o 
   9   4   6      759.41      772.82     11.08 o 
  10   4   6      181.41      175.39      5.91 o 
  11   4   6       10.84       10.66      3.00 o 
  12   4   6      370.46      400.24     10.93 o 
  13   4   6      453.58      456.27     12.15 o 
  14   4   6       58.60       61.40      7.15 o 
   1   5   6     1811.68     1790.90     22.41 o 
   2   5   6     3898.71     3715.83     34.52 o 
   3   5   6     1377.34     1423.08     18.15 o 
   4   5   6     3247.87     3077.34     35.01 o 
   5   5   6     1861.47     1775.84     18.29 o 
   6   5   6     2600.71     2530.43     25.08 o 
   7   5   6       81.52       82.88      3.51 o 
   8   5   6      383.18      373.58     11.61 o 
   9   5   6      716.91      717.30     10.85 o 
  10   5   6      474.01      476.97      9.37 o 
  11   5   6      317.62      313.58      8.74 o 
  12   5   6       18.33       17.58      3.54 o 
  13   5   6      111.19      114.48      8.13 o 
  14   5   6       58.89       67.36      6.91 o 
   0   6   6      731.48      758.79     13.38 o 
   1   6   6      216.83      221.69      4.54 o 
   2   6   6       45.65       47.72      2.20 o 
   3   6   6        8.47       12.76      2.39 o 
   4   6   6     1495.43     1448.98     23.63 o 
   5   6   6        5.92        7.06      2.43 o 
   6   6   6        4.14        6.40      1.67 o 
   7   6   6     1468.13     1471.73     17.83 o 
   8   6   6      601.91      600.02     10.92 o 
   9   6   6        6.67        5.95      3.23 o 
  10   6   6       22.93       22.92      3.35 o 
  11   6   6      670.48      688.51     14.19 o 
  12   6   6       84.27       79.62      5.75 o 
  13   6   6      133.76      131.04      9.98 o 
  14   6   6      138.89      130.03     14.15 o 
   1   7   6     1900.90     1879.95     19.59 o 
   2   7   6       91.91       86.94      2.85 o 
   3   7   6     2573.52     2625.95     27.54 o 
   4   7   6      170.29      151.45      7.95 o 
   5   7   6     1678.27     1687.82     39.30 o 
   6   7   6      145.80      146.82      6.95 o 
   7   7   6     8626.52     8475.49     81.34 o 
   8   7   6        3.77        8.65      2.30 o 
   9   7   6      166.32      166.91      8.76 o 
  10   7   6      162.41      173.48      9.49 o 
  11   7   6      166.40      182.13      7.92 o 
  12   7   6        8.69        4.61      3.92 o 
  13   7   6      590.04      576.50     20.28 o 
   0   8   6     1458.07     1435.61     22.80 o 
   1   8   6      528.45      523.78      7.97 o 
   2   8   6       48.28       41.50      2.84 o 
   3   8   6       14.65       23.76      2.56 o 
   4   8   6      241.01      240.47      9.79 o 
   5   8   6      117.91      130.80      8.56 o 
   6   8   6       62.55       71.04      5.89 o 
   7   8   6     1847.09     1801.85     26.92 o 
   8   8   6     1657.75     1617.67     19.31 o 
   9   8   6       44.47       48.86      3.38 o 
  10   8   6       10.89        8.26      2.92 o 
  11   8   6      292.12      278.44      9.12 o 
  12   8   6       66.46       63.18      6.01 o 
  13   8   6        1.97        5.53      6.41 o 
   1   9   6     2564.24     2510.50     29.87 o 
   2   9   6      119.93      123.38      4.85 o 
   3   9   6       56.01       71.09      5.32 o 
   4   9   6      601.69      560.91     19.02 o 
   5   9   6      281.54      274.43     11.90 o 
   6   9   6     2070.22     2047.55     40.99 o 
   7   9   6      602.72      609.22     13.70 o 
   8   9   6      622.76      616.30     13.99 o 
   9   9   6      842.73      854.55     17.35 o 
  10   9   6      368.53      354.90      7.06 o 
  11   9   6       34.49       28.71      4.01 o 
  12   9   6        1.19       -2.31      4.89 o 
   0  10   6       13.39       13.53      6.19 o 
   1  10   6      342.19      332.88      8.47 o 
   2  10   6      211.75      214.82      7.24 o 
   3  10   6      282.46      284.24      8.27 o 
   4  10   6      193.01      183.86     10.56 o 
   5  10   6       47.72       54.49      6.68 o 
   6  10   6       25.96       23.56      5.65 o 
   7  10   6      815.01      809.83     16.64 o 
   8  10   6      539.23      565.94     18.29 o 
   9  10   6      184.54      204.42      9.47 o 
  10  10   6      169.94      174.36     10.16 o 
  11  10   6        5.62        1.21      5.25 o 
   1  11   6       71.63       74.37      5.81 o 
   2  11   6      569.31      535.16     13.01 o 
   3  11   6     3059.65     3095.57     50.92 o 
   4  11   6      212.44      206.24     11.58 o 
   5  11   6       96.28       96.38      8.77 o 
   6  11   6       81.65       78.29      8.26 o 
   7  11   6     1168.38     1138.24     29.89 o 
   8  11   6       29.18       19.91      5.17 o 
   9  11   6        1.03        4.40      4.31 o 
  10  11   6       34.62       35.39      9.28 o 
   0  12   6     1062.61     1079.32     52.88 o 
   1  12   6     1097.85     1068.21     18.36 o 
   2  12   6      179.30      180.66      8.22 o 
   3  12   6       59.58       63.51      5.65 o 
   4  12   6      663.36      661.45     23.40 o 
   5  12   6        6.18       12.01      6.90 o 
   6  12   6        9.95        9.53      6.74 o 
   7  12   6      629.24      644.28     20.12 o 
   8  12   6        9.05        9.86      4.80 o 
   9  12   6       16.22       22.26      5.48 o 
   1  13   6      761.07      750.94     15.24 o 
   2  13   6      272.74      269.18     10.54 o 
   3  13   6      208.94      199.72     17.15 o 
   4  13   6      312.86      307.45     30.97 o 
   5  13   6       11.09       18.70      9.53 o 
   6  13   6      356.10      370.68     25.49 o 
   7  13   6     1098.51     1107.41     33.49 o 
   0  14   6       24.13       28.36      7.66 o 
   1  14   6      336.17      360.24     12.21 o 
   2  14   6      231.50      237.77     11.58 o 
   3  14   6      218.60      207.20     10.52 o 
   4  14   6       11.33       11.30      7.39 o 
   5  14   6       39.58       34.16     12.62 o 
   1  15   6      443.20      433.37     13.41 o 
   1   0   7       16.95       18.58      1.61 o 
   2   0   7      539.10      511.84      5.82 o 
   3   0   7     2555.63     2736.41     28.11 o 
   4   0   7     1189.38     1103.90     13.61 o 
   5   0   7     4399.70     4237.89     41.42 o 
   6   0   7     3383.11     3351.65     33.72 o 
   7   0   7       10.66        8.78      1.91 o 
   8   0   7      265.94      275.20      6.73 o 
   9   0   7      609.01      625.79     14.42 o 
  10   0   7     1366.88     1377.40     25.65 o 
  11   0   7      139.49      140.64      6.79 o 
  12   0   7      138.22      145.79      6.97 o 
  13   0   7      832.46      924.35     28.61 o 
  14   0   7      690.46      669.70     24.58 o 
   0   1   7     5419.08     5441.23     58.76 o 
   1   1   7      395.99      383.63      4.36 o 
   2   1   7       16.32       20.91      0.98 o 
   3   1   7       76.75       68.21      1.70 o 
   4   1   7     1718.78     1756.02     13.70 o 
   5   1   7     1519.68     1537.21     12.85 o 
   6   1   7      364.74      371.96      4.54 o 
   7   1   7      434.50      423.33      5.02 o 
   8   1   7       23.31       23.86      2.21 o 
   9   1   7      194.30      190.23      6.88 o 
  10   1   7      780.53      759.01     15.35 o 
  11   1   7      817.83      856.53     15.36 o 
  12   1   7       64.49       76.96      5.40 o 
  13   1   7      172.92      183.10     12.23 o 
  14   1   7       20.16       23.93      3.88 o 
   1   2   7     1710.00     1721.68     13.56 o 
   2   2   7     1342.93     1301.63     10.71 o 
   3   2   7      484.83      510.78      5.58 o 
   4   2   7     3416.48     3410.64     26.93 o 
   5   2   7     1461.50     1457.38     13.98 o 
   6   2   7     1267.82     1324.97     13.27 o 
   7   2   7      573.25      560.29      7.92 o 
   8   2   7     2782.33     2724.56     27.57 o 
   9   2   7      761.18      777.85     11.35 o 
  10   2   7      227.92      244.38      7.08 o 
  11   2   7       70.00       74.55      5.36 o 
  12   2   7      409.11      406.73     10.74 o 
  13   2   7      424.01      431.27     11.28 o 
  14   2   7     1885.84     1899.41     28.83 o 
   0   3   7    31589.86    30986.96    304.98 o 
   1   3   7     3528.22     3526.46     28.60 o 
   2   3   7     1192.60     1187.85     10.47 o 
   3   3   7       32.69       36.41      2.23 o 
   4   3   7      677.84      711.83      7.58 o 
   5   3   7       21.18       24.22      1.63 o 
   6   3   7     1340.71     1278.80     12.26 o 
   7   3   7      132.79      123.76      4.05 o 
   8   3   7      263.89      278.43      6.01 o 
   9   3   7      354.27      378.30      9.65 o 
  10   3   7     1696.88     1693.19     21.05 o 
  11   3   7       70.11       71.70      4.89 o 
  12   3   7      583.72      599.79     13.38 o 
  13   3   7       83.11       83.35      6.57 o 
  14   3   7      610.43      607.91     19.91 o 
   1   4   7     1136.23     1138.10     11.52 o 
   2   4   7      187.12      181.37      3.48 o 
   3   4   7      306.48      311.55      5.95 o 
   4   4   7       16.92       16.11      1.94 o 
   5   4   7     4022.55     3893.49     32.35 o 
   6   4   7     1534.19     1559.19     15.94 o 
   7   4   7       16.29       18.80      2.06 o 
   8   4   7      109.67       98.95      4.43 o 
   9   4   7      475.27      476.07      9.16 o 
  10   4   7     1322.56     1363.01     24.70 o 
  11   4   7       40.68       36.21      3.93 o 
  12   4   7      112.48      116.20     10.48 o 
  13   4   7      280.09      284.66     12.51 o 
  14   4   7      615.49      613.97     14.65 o 
   0   5   7      368.28      390.97      8.33 o 
   1   5   7     1814.59     1715.58     16.92 o 
   2   5   7     1284.04     1223.27     14.02 o 
   3   5   7      122.15      110.88      4.45 o 
   4   5   7      707.63      671.98     10.04 o 
   5   5   7       82.13       93.17      4.53 o 
   6   5   7      336.82      340.78      5.70 o 
   7   5   7       24.77       29.07      2.34 o 
   8   5   7      314.82      298.23      6.15 o 
   9   5   7      236.25      231.96      6.75 o 
  10   5   7        6.92        5.12      2.65 o 
  11   5   7      204.70      206.49      7.67 o 
  12   5   7      894.22      873.13     15.55 o 
  13   5   7      441.87      445.21     15.76 o 
  14   5   7      132.38      123.94     18.82 o 
   1   6   7       96.79      104.20      3.33 o 
   2   6   7      174.49      182.81      5.09 o 
   3   6   7     1152.31     1142.79     17.47 o 
   4   6   7      522.81      528.40     10.65 o 
   5   6   7     2668.03     2630.45     34.49 o 
   6   6   7        1.88        4.83      2.62 o 
   7   6   7        6.30       11.24      1.88 o 
   8   6   7      310.69      314.04      6.67 o 
   9   6   7      186.08      184.75      7.49 o 
  10   6   7      393.77      401.32      9.47 o 
  11   6   7        1.03       -1.09      3.02 o 
  12   6   7      141.38      142.39      8.14 o 
  13   6   7      568.41      550.88     21.74 o 
   0   7   7    13504.99    13513.96    168.09 o 
   1   7   7      522.64      528.34      7.75 o 
   2   7   7     2221.26     2277.48     24.43 o 
   3   7   7        7.70       14.54      3.29 o 
   4   7   7     2063.70     2106.81     62.60 o 
   5   7   7      779.98      782.38     14.49 o 
   6   7   7      199.13      203.48      7.55 o 
   7   7   7      157.24      150.77      7.16 o 
   8   7   7       97.79      100.01      3.74 o 
   9   7   7      121.09      122.69      4.93 o 
  10   7   7     2650.67     2648.56     33.25 o 
  11   7   7      698.08      678.88     14.23 o 
  12   7   7      782.74      791.00     27.23 o 
  13   7   7       12.25       14.72      6.52 o 
   1   8   7      750.59      737.54     11.52 o 
   2   8   7       14.58       15.64      2.23 o 
   3   8   7      180.26      195.05      9.48 o 
   4   8   7      274.65      265.65     10.66 o 
   5   8   7      312.18      307.21     11.81 o 
   6   8   7      106.48      103.95      6.22 o 
   7   8   7      290.09      276.00      8.99 o 
   8   8   7      887.72      864.88     16.95 o 
   9   8   7      876.01      891.85     22.10 o 
  10   8   7      304.24      311.27     13.05 o 
  11   8   7      263.92      253.12      8.51 o 
  12   8   7      309.17      311.62     14.90 o 
   0   9   7     1456.80     1474.23     24.10 o 
   1   9   7       13.41       12.67      2.73 o 
   2   9   7      450.91      454.74     10.65 o 
   3   9   7       19.63       16.47      4.65 o 
   4   9   7       28.21       28.34      7.24 o 
   5   9   7      638.59      618.40     17.55 o 
   6   9   7      403.86      419.67     11.20 o 
   7   9   7       25.96       23.28      4.25 o 
   8   9   7      480.67      486.24     12.55 o 
   9   9   7      139.19      142.14      7.99 o 
  10   9   7        6.29       -3.15      4.26 o 
  11   9   7      111.97      113.56      9.83 o 
   1  10   7      222.36      219.72      6.00 o 
   2  10   7        9.84        8.23      3.12 o 
   3  10   7      310.68      290.50     11.89 o 
   4  10   7        9.99       11.97      5.10 o 
   5  10   7     1294.47     1303.57     28.66 o 
   6  10   7     1031.19     1018.02     19.11 o 
   7  10   7        1.21        6.71      3.72 o 
   8  10   7      142.66      140.25      8.07 o 
   9  10   7      322.88      304.82     12.03 o 
  10  10   7      538.72      537.25     18.00 o 
  11  10   7        1.60       11.84      8.57 o 
   0  11   7     3770.62     3761.99     61.11 o 
   1  11   7      997.77      966.27     20.28 o 
   2  11   7      343.12      352.20     26.35 o 
   3  11   7        0.20        0.97      2.83 o 
   4  11   7     1213.82     1190.90     30.33 o 
   5  11   7       30.34       32.05      6.56 o 
   6  11   7      272.36      294.10     13.48 o 
   7  11   7        0.82       -1.01      3.35 o 
   8  11   7       27.49       37.85      6.05 o 
   9  11   7       52.59       50.38      6.57 o 
  10  11   7      667.54      711.72     39.06 o 
   1  12   7      147.52      147.32      7.99 o 
   2  12   7      429.16      443.34     22.53 o 
   3  12   7      196.01      189.14     17.63 o 
   4  12   7     1268.47     1240.55     50.97 o 
   5  12   7      941.77      976.32     30.11 o 
   6  12   7      480.35      494.36     17.77 o 
   7  12   7       33.03       44.36      6.42 o 
   8  12   7      591.89      571.02     19.14 o 
   0  13   7     1652.49     1596.32     39.61 o 
   1  13   7      455.82      460.66     11.49 o 
   2  13   7        2.01        0.46      3.71 o 
   3  13   7        0.27        0.00     11.43 o 
   4  13   7       91.87       98.30     11.39 o 
   5  13   7        7.06       10.05      7.19 o 
   6  13   7       76.78       71.96     10.61 o 
   7  13   7        4.64        7.26      7.19 o 
   1  14   7      268.64      282.30     11.64 o 
   2  14   7      100.59      114.60      6.67 o 
   3  14   7       21.69       23.53      6.67 o 
   4  14   7      161.33      181.43     15.11 o 
   0   0   8     6658.16     6575.70    110.56 o 
   1   0   8     6361.59     6339.24     80.99 o 
   2   0   8    12302.70    12417.35    146.38 o 
   3   0   8       88.33       87.47      3.10 o 
   4   0   8     2278.80     2190.91     24.82 o 
   5   0   8       28.42       25.20      2.48 o 
   6   0   8      811.69      868.06     12.32 o 
   7   0   8       29.09       32.48      2.60 o 
   8   0   8      200.38      190.22      5.62 o 
   9   0   8      560.19      561.23     19.86 o 
  10   0   8        2.59        1.20      4.10 o 
  11   0   8      322.23      362.18     25.25 o 
  12   0   8     2892.16     2954.36     63.78 o 
  13   0   8      124.22      149.28     24.06 o 
  14   0   8      486.55      538.72     22.22 o 
   1   1   8     1087.00     1075.85      9.61 o 
   2   1   8      381.11      364.78      4.82 o 
   3   1   8        0.88        3.26      0.95 o 
   4   1   8        1.00        3.45      0.92 o 
   5   1   8     2579.19     2561.15     20.16 o 
   6   1   8      663.88      664.21      6.83 o 
   7   1   8       56.57       56.57      2.67 o 
   8   1   8      181.41      192.02      4.55 o 
   9   1   8      176.41      177.99      6.77 o 
  10   1   8        4.19        5.76      2.65 o 
  11   1   8      210.40      222.78      9.72 o 
  12   1   8     1992.41     1977.91     31.29 o 
  13   1   8      113.12      113.91      5.69 o 
  14   1   8        2.47       -1.01      5.16 o 
   0   2   8     1027.07     1043.92     15.84 o 
   1   2   8     1314.98     1346.72     11.11 o 
   2   2   8     1763.73     1764.00     15.63 o 
   3   2   8       70.39       92.35      3.08 o 
   4   2   8     1275.28     1272.27     10.55 o 
   5   2   8      223.06      202.93      5.57 o 
   6   2   8      861.46      869.92     12.58 o 
   7   2   8      142.54      148.01      4.03 o 
   8   2   8      256.42      260.64      6.93 o 
   9   2   8     2010.59     2056.78     22.62 o 
  10   2   8      787.05      791.36     12.43 o 
  11   2   8      534.73      532.21     12.12 o 
  12   2   8       27.93       30.46      5.96 o 
  13   2   8      332.82      332.90      9.83 o 
  14   2   8      315.60      323.95     11.43 o 
   1   3   8     2571.24     2507.88     21.20 o 
   2   3   8      206.51      186.96      3.32 o 
   3   3   8     1347.00     1264.99     11.95 o 
   4   3   8     1651.11     1566.49     16.92 o 
   5   3   8     2262.35     2250.24     23.23 o 
   6   3   8       62.40       57.86      2.50 o 
   7   3   8      485.81      488.56      7.31 o 
   8   3   8      617.77      619.80     10.20 o 
   9   3   8     1329.95     1312.10     17.28 o 
  10   3   8        4.00        5.68      2.67 o 
  11   3   8        3.86        3.48      2.83 o 
  12   3   8     1351.47     1346.76     31.70 o 
  13   3   8       21.82       29.64      5.07 o 
  14   3   8        2.69       -1.87      3.86 o 
   0   4   8     2036.91     2055.45     25.19 o 
   1   4   8        7.39       10.72      1.33 o 
   2   4   8     7881.20     7824.26     61.54 o 
   3   4   8      413.65      416.97      7.28 o 
   4   4   8      330.58      304.72      5.85 o 
   5   4   8     1202.27     1175.78     14.07 o 
   6   4   8      364.37      367.85      5.41 o 
   7   4   8      197.46      196.41      4.69 o 
   8   4   8     1163.39     1132.94     13.95 o 
   9   4   8      356.48      372.01      8.13 o 
  10   4   8       11.40       15.42      3.04 o 
  11   4   8      184.73      177.49      7.20 o 
  12   4   8      533.92      551.36     12.79 o 
  13   4   8       63.10       64.29      6.52 o 
   1   5   8      269.38      274.62      5.30 o 
   2   5   8        0.38        0.72      1.71 o 
   3   5   8      279.77      275.31      6.03 o 
   4   5   8        1.48        9.17      3.88 o 
   5   5   8      241.68      237.40      6.02 o 
   6   5   8     2664.26     2591.64     34.44 o 
   7   5   8      193.09      195.23      5.79 o 
   8   5   8      404.17      395.44      7.07 o 
   9   5   8        6.70        6.34      2.69 o 
  10   5   8      114.88      110.36      5.35 o 
  11   5   8       20.99       19.48      4.15 o 
  12   5   8     2256.87     2217.75     31.86 o 
  13   5   8      313.28      305.35     11.11 o 
   0   6   8      295.18      297.52     10.66 o 
   1   6   8      151.62      150.31      5.29 o 
   2   6   8     3310.71     3331.01     31.59 o 
   3   6   8      132.40      128.77      4.99 o 
   4   6   8     1637.86     1656.69     22.17 o 
   5   6   8        3.54        7.03      2.65 o 
   6   6   8      519.44      526.49     11.59 o 
   7   6   8      330.75      302.28      8.94 o 
   8   6   8       76.70       81.33      3.22 o 
   9   6   8     1288.88     1286.26     17.68 o 
  10   6   8      322.41      328.19      7.45 o 
  11   6   8        0.29       -2.50      3.06 o 
  12   6   8      368.88      381.28     11.80 o 
  13   6   8       12.07       16.09      6.11 o 
   1   7   8     1087.24     1063.56     13.45 o 
   2   7   8       14.75       14.89      1.72 o 
   3   7   8      444.77      441.53      9.36 o 
   4   7   8      689.22      693.30     17.81 o 
   5   7   8     4425.43     4363.64     54.09 o 
   6   7   8      337.28      338.62      9.52 o 
   7   7   8     1246.75     1253.20     21.01 o 
   8   7   8     1719.69     1717.94     30.88 o 
   9   7   8      964.15     1015.95     19.05 o 
  10   7   8       46.39       45.45      3.23 o 
  11   7   8       98.18       99.15      6.91 o 
  12   7   8      895.48      928.83     24.29 o 
   0   8   8      201.03      199.60      7.09 o 
   1   8   8        2.15        2.06      1.80 o 
   2   8   8     1548.73     1534.30     19.97 o 
   3   8   8       19.50       21.15      4.55 o 
   4   8   8      197.44      205.72      8.53 o 
   5   8   8       28.49       24.30      3.87 o 
   6   8   8      703.32      712.06     14.80 o 
   7   8   8       11.27       10.95      3.65 o 
   8   8   8      257.84      255.02      9.30 o 
   9   8   8      700.20      714.07     21.10 o 
  10   8   8      180.26      176.79     10.04 o 
  11   8   8      243.06      266.20     13.90 o 
  12   8   8       67.81       80.16     10.91 o 
   1   9   8      594.48      599.40      9.66 o 
   2   9   8      549.44      539.66     18.63 o 
   3   9   8        3.22        5.47      6.45 o 
   4   9   8      277.71      272.44     11.54 o 
   5   9   8      107.01      110.43      6.66 o 
   6   9   8      795.84      832.38     16.67 o 
   7   9   8      121.40      117.19      7.27 o 
   8   9   8        3.33       -2.37      3.24 o 
   9   9   8       37.88       43.22      6.04 o 
  10   9   8       50.75       52.83      6.62 o 
  11   9   8      120.22      107.58      9.68 o 
   0  10   8     1429.76     1440.25     50.22 o 
   1  10   8      235.52      229.72      8.28 o 
   2  10   8     3229.52     3199.14     45.79 o 
   3  10   8      174.76      173.48     10.45 o 
   4  10   8      312.54      318.80     12.99 o 
   5  10   8      287.45      332.05     11.58 o 
   6  10   8      187.38      185.27      8.98 o 
   7  10   8       38.05       46.71      5.39 o 
   8  10   8      197.95      192.89     10.56 o 
   9  10   8      107.57      103.17      8.42 o 
  10  10   8        1.40        0.89      4.47 o 
   1  11   8      317.19      341.58     11.33 o 
   2  11   8      202.08      177.77      7.55 o 
   3  11   8      159.36      168.28     14.01 o 
   4  11   8      645.59      618.72     19.96 o 
   5  11   8     1201.34     1254.10     25.10 o 
   6  11   8        9.18       13.03      4.18 o 
   7  11   8      129.76      108.32      9.51 o 
   8  11   8       69.70       63.44      7.12 o 
   9  11   8      200.11      195.82     11.01 o 
   0  12   8      200.40      205.32     15.72 o 
   1  12   8      387.44      408.81     12.74 o 
   2  12   8      447.45      453.36     16.36 o 
   3  12   8      172.22      173.10     13.70 o 
   4  12   8      438.19      449.19     19.60 o 
   5  12   8       77.66      108.24      9.99 o 
   6  12   8      186.15      181.17     10.29 o 
   7  12   8      305.28      307.51     13.13 o 
   1  13   8      159.43      145.51      7.40 o 
   2  13   8       11.40       16.83      7.44 o 
   3  13   8       13.40       23.79      7.87 o 
   4  13   8       34.05       26.22      8.25 o 
   5  13   8      270.63      278.33     18.02 o 
   6  13   8       50.21       64.50      8.22 o 
   0  14   8      171.79      174.36     15.24 o 
   1  14   8      198.60      206.62     12.72 o 
   2  14   8     1712.69     1741.07     35.43 o 
   3  14   8      218.97      182.46     19.53 o 
   1   0   9      734.04      722.39     10.66 o 
   2   0   9      380.76      369.90      8.12 o 
   3   0   9     3310.55     3267.18     43.67 o 
   4   0   9     1599.94     1505.93     19.72 o 
   5   0   9     3338.94     3219.22     38.66 o 
   6   0   9       38.11       43.15      3.84 o 
   7   0   9     5225.69     5233.33     60.93 o 
   8   0   9      117.73      127.64      7.43 o 
   9   0   9     2081.89     2069.34     27.55 o 
  10   0   9      112.10      117.45     10.44 o 
  11   0   9        3.49        4.89      5.24 o 
  12   0   9     1437.10     1412.81     38.06 o 
  13   0   9      388.42      401.45     30.97 o 
  14   0   9        1.88       -1.91      8.57 o 
   0   1   9        4.94        7.80      1.45 o 
   1   1   9     1840.42     1803.67     15.92 o 
   2   1   9     4512.77     4464.14     53.13 o 
   3   1   9      142.29      137.30      3.07 o 
   4   1   9      869.18      851.74     11.15 o 
   5   1   9      801.25      781.04     10.14 o 
   6   1   9     1289.28     1286.75     11.89 o 
   7   1   9      451.31      429.46      6.86 o 
   8   1   9      404.08      396.95      6.85 o 
   9   1   9      281.35      278.35      6.54 o 
  10   1   9      159.13      163.43      6.24 o 
  11   1   9      275.31      274.82     10.73 o 
  12   1   9      306.87      339.38     12.43 o 
  13   1   9       13.18       13.00      7.81 o 
   1   2   9       43.34       46.91      2.09 o 
   2   2   9      220.10      234.55      3.90 o 
   3   2   9        7.95        7.65      1.19 o 
   4   2   9      195.32      176.04      4.06 o 
   5   2   9      188.14      189.08      3.74 o 
   6   2   9        8.88       12.36      1.58 o 
   7   2   9        6.17        8.60      1.68 o 
   8   2   9      795.96      809.40     10.74 o 
   9   2   9      167.58      178.90      6.18 o 
  10   2   9       55.47       53.97      4.48 o 
  11   2   9        3.49        0.25      2.93 o 
  12   2   9      874.21      873.14     20.42 o 
  13   2   9        0.84        2.66      3.64 o 
   0   3   9      210.96      222.68      8.18 o 
   1   3   9     1639.88     1579.23     15.08 o 
   2   3   9     3527.57     3440.63     30.10 o 
   3   3   9      111.21      113.36      3.74 o 
   4   3   9      454.22      450.56      7.25 o 
   5   3   9        2.12        8.20      2.62 o 
   6   3   9     1785.15     1772.03     16.68 o 
   7   3   9      603.28      624.04      8.08 o 
   8   3   9      267.44      274.81      5.87 o 
   9   3   9      223.04      226.00      6.67 o 
  10   3   9      225.55      235.98      6.99 o 
  11   3   9      129.90      131.47      6.67 o 
  12   3   9      311.19      312.41      9.64 o 
  13   3   9      575.26      567.25     12.81 o 
   1   4   9       18.18       17.32      1.80 o 
   2   4   9      733.50      712.56      8.80 o 
   3   4   9     1891.99     1832.19     22.34 o 
   4   4   9        6.45        6.06      1.81 o 
   5   4   9     2224.31     2237.21     27.25 o 
   6   4   9        2.70        2.63      2.07 o 
   7   4   9     3543.42     3507.62     33.71 o 
   8   4   9     1335.61     1322.28     15.60 o 
   9   4   9      306.42      317.30      6.57 o 
  10   4   9        5.02        6.99      2.76 o 
  11   4   9        6.63        5.73      3.06 o 
  12   4   9      959.59      931.81     17.26 o 
  13   4   9      137.36      140.95      8.06 o 
   0   5   9        8.65        9.11      2.59 o 
   1   5   9     3584.09     3492.39     34.61 o 
   2   5   9     2439.71     2393.11     25.91 o 
   3   5   9       75.44       83.06      4.63 o 
   4   5   9      970.38      947.56     13.26 o 
   5   5   9      133.55      135.57      5.18 o 
   6   5   9     1338.49     1349.29     21.21 o 
   7   5   9      315.61      307.01      8.14 o 
   8   5   9       11.74        7.86      2.92 o 
   9   5   9      991.43      973.67     12.72 o 
  10   5   9      314.77      317.36      8.43 o 
  11   5   9     1552.30     1522.33     22.04 o 
  12   5   9      518.18      516.61     15.33 o 
  13   5   9      347.09      363.34     17.49 o 
   1   6   9       54.17       56.64      4.36 o 
   2   6   9        0.32        1.29      1.27 o 
   3   6   9      260.54      241.26      6.10 o 
   4   6   9      315.02      321.29      7.16 o 
   5   6   9       69.44       73.29      4.30 o 
   6   6   9       33.29       35.09      4.16 o 
   7   6   9      642.86      643.19     13.77 o 
   8   6   9      313.21      319.24      9.84 o 
   9   6   9      199.15      208.75      9.31 o 
  10   6   9       23.27       19.83      4.41 o 
  11   6   9       27.94       31.01      3.28 o 
  12   6   9      997.92     1017.69     22.45 o 
   0   7   9       68.81       62.37      4.51 o 
   1   7   9      569.92      574.75      9.52 o 
   2   7   9     2583.18     2499.97     24.92 o 
   3   7   9     1030.88     1025.11     15.69 o 
   4   7   9      111.43      106.57      4.96 o 
   5   7   9      581.29      564.13     16.97 o 
   6   7   9      964.97      970.03     17.67 o 
   7   7   9      142.78      143.77      7.59 o 
   8   7   9      532.40      520.94     12.95 o 
   9   7   9       19.64       18.67      4.25 o 
  10   7   9       38.49       34.08      5.77 o 
  11   7   9      279.10      289.19     17.48 o 
  12   7   9      160.78      179.63     14.92 o 
   1   8   9       15.21       17.61      3.09 o 
   2   8   9       21.45       26.64      2.35 o 
   3   8   9      267.48      256.05      9.36 o 
   4   8   9      457.21      450.64     11.13 o 
   5   8   9       56.52       48.81      4.82 o 
   6   8   9       10.05       10.27      3.55 o 
   7   8   9       70.85       78.94      6.16 o 
   8   8   9      179.15      185.23      9.01 o 
   9   8   9        1.79        4.03      4.46 o 
  10   8   9      133.15      116.87      8.63 o 
  11   8   9       40.04       52.99      9.90 o 
   0   9   9        6.29        9.46      4.81 o 
   1   9   9     1217.67     1190.19     18.31 o 
   2   9   9     1942.08     1975.07     31.40 o 
   3   9   9      334.49      354.84     11.90 o 
   4   9   9      324.56      335.45     11.13 o 
   5   9   9       20.22       22.65      5.40 o 
   6   9   9      544.45      524.47     16.77 o 
   7   9   9      786.11      774.66     16.69 o 
   8   9   9      321.81      351.55     11.31 o 
   9   9   9      741.00      769.68     21.80 o 
  10   9   9      116.12      124.52     12.65 o 
   1  10   9       31.99       33.39      3.27 o 
   2  10   9       56.90       56.09      6.78 o 
   3  10   9      995.28      997.29     24.04 o 
   4  10   9      105.94      111.87      7.67 o 
   5  10   9     1116.71     1093.91     20.18 o 
   6  10   9        0.79        2.86      3.69 o 
   7  10   9     1844.85     1825.71     32.60 o 
   8  10   9      413.37      421.27     14.09 o 
   9  10   9      231.53      211.46     11.37 o 
   0  11   9        3.02        5.15      3.48 o 
   1  11   9       14.41       15.64      6.27 o 
   2  11   9     1090.82     1062.34     29.91 o 
   3  11   9      468.30      464.74     16.24 o 
   4  11   9      390.83      415.95     13.33 o 
   5  11   9      206.05      219.92     12.80 o 
   6  11   9      520.02      504.65     15.17 o 
   7  11   9        0.07       -0.67      5.43 o 
   8  11   9       10.71       12.49      5.09 o 
   1  12   9        0.58        1.19      3.68 o 
   2  12   9      183.21      199.60     20.96 o 
   3  12   9        0.14        2.14      6.17 o 
   4  12   9        0.81        0.14      5.01 o 
   5  12   9      162.32      171.33     10.25 o 
   6  12   9        8.89        9.69      4.97 o 
   0  13   9      239.45      292.02     16.67 o 
   1  13   9        0.19       -1.31      4.29 o 
   2  13   9      615.71      614.51     18.09 o 
   3  13   9        9.28        1.21      7.10 o 
   4  13   9       14.55        7.93      5.80 o 
   0   0  10    13292.86    12952.93    182.01 o 
   1   0  10      533.68      517.47     10.13 o 
   2   0  10      556.38      582.67     13.06 o 
   3   0  10        1.16       -0.07      1.82 o 
   4   0  10     3294.32     3308.98     44.90 o 
   5   0  10       24.56       24.43      2.44 o 
   6   0  10      720.72      712.79     11.83 o 
   7   0  10       63.92       56.01      3.74 o 
   8   0  10        2.57       -1.66      2.96 o 
   9   0  10      113.46      112.34      8.22 o 
  10   0  10     2591.87     2588.21     53.97 o 
  11   0  10      408.36      391.55     19.53 o 
  12   0  10      276.44      293.45     25.25 o 
  13   0  10      522.99      515.45     31.44 o 
   1   1  10       11.23        9.97      1.65 o 
   2   1  10      341.21      314.35      5.77 o 
   3   1  10       26.05       23.85      2.02 o 
   4   1  10     1010.69      993.05     11.49 o 
   5   1  10      656.96      636.03      9.43 o 
   6   1  10       37.15       39.30      2.15 o 
   7   1  10       34.25       35.43      2.59 o 
   8   1  10      207.92      205.92      5.48 o 
   9   1  10       41.28       42.70      3.36 o 
  10   1  10      646.76      646.47     11.75 o 
  11   1  10      198.51      207.66     11.00 o 
  12   1  10       10.53       13.13      4.78 o 
  13   1  10      294.07      318.19     16.29 o 
   0   2  10     1302.09     1268.31     24.15 o 
   1   2  10     6580.46     6508.60     62.83 o 
   2   2  10     1319.67     1319.32     15.41 o 
   3   2  10       80.30       85.21      2.82 o 
   4   2  10     1145.72     1144.87     11.90 o 
   5   2  10        1.03        1.53      1.74 o 
   6   2  10      556.85      563.46      9.43 o 
   7   2  10      115.69      122.54      3.65 o 
   8   2  10      467.21      468.61      7.06 o 
   9   2  10        0.07       -0.67      2.12 o 
  10   2  10      253.09      239.65      9.10 o 
  11   2  10      838.37      869.08     16.07 o 
  12   2  10      448.33      440.10     10.12 o 
  13   2  10      212.36      213.99     13.19 o 
   1   3  10        2.10       -0.86      1.43 o 
   2   3  10        8.13       12.64      1.51 o 
   3   3  10      227.82      221.85      3.92 o 
   4   3  10       45.40       52.92      3.13 o 
   5   3  10       37.09       37.13      3.02 o 
   6   3  10      836.46      804.27     13.80 o 
   7   3  10      720.13      719.57     10.88 o 
   8   3  10       27.06       29.92      2.24 o 
   9   3  10       39.03       41.99      2.97 o 
  10   3  10     1098.99     1119.31     16.09 o 
  11   3  10      794.14      786.38     14.97 o 
  12   3  10        1.32        2.95      4.58 o 
  13   3  10     1206.82     1216.38     30.31 o 
   0   4  10     5936.96     5803.12    117.38 o 
   1   4  10      167.61      166.27      4.90 o 
   2   4  10       27.82       35.57      2.26 o 
   3   4  10       39.52       32.60      2.83 o 
   4   4  10     3470.13     3405.08     38.67 o 
   5   4  10      211.29      221.90     10.87 o 
   6   4  10      430.05      411.53      7.86 o 
   7   4  10      507.96      487.76     10.37 o 
   8   4  10        5.08        9.05      2.97 o 
   9   4  10      118.82      122.84      3.85 o 
  10   4  10     1887.71     1897.06     21.35 o 
  11   4  10      119.25      117.73      6.28 o 
  12   4  10       21.09       19.51      3.99 o 
   1   5  10       27.45       25.37      2.09 o 
   2   5  10      307.86      316.75      5.87 o 
   3   5  10       22.43       21.58      2.65 o 
   4   5  10     2018.12     1956.05     24.74 o 
   5   5  10      843.32      820.72     12.59 o 
   6   5  10      558.44      563.38     10.34 o 
   7   5  10      333.47      328.31     14.19 o 
   8   5  10      973.23      941.72     17.71 o 
   9   5  10      477.89      480.94     13.17 o 
  10   5  10      502.43      527.70     14.78 o 
  11   5  10      367.14      375.86     14.33 o 
  12   5  10       15.60       17.30      5.57 o 
   0   6  10     2757.08     2656.00     54.12 o 
   1   6  10     1188.84     1211.92     15.80 o 
   2   6  10      155.74      155.91      4.18 o 
   3   6  10      287.26      286.58      7.18 o 
   4   6  10     1375.40     1366.52     19.20 o 
   5   6  10       86.18       77.27      5.37 o 
   6   6  10      337.58      338.03      9.80 o 
   7   6  10       13.10        9.03      3.37 o 
   8   6  10      160.07      169.13      8.35 o 
   9   6  10        5.94       11.18      3.87 o 
  10   6  10      722.09      759.79     24.60 o 
  11   6  10       14.23        8.48      6.90 o 
   1   7  10       10.48       10.96      2.21 o 
   2   7  10        0.29        2.37      2.34 o 
   3   7  10      127.10      141.73      5.88 o 
   4   7  10       13.36       16.72      2.89 o 
   5   7  10       14.62       11.93      4.15 o 
   6   7  10     1377.62     1394.01     22.96 o 
   7   7  10      340.85      337.75     12.34 o 
   8   7  10      113.89      117.12      7.36 o 
   9   7  10       58.20       64.65      6.58 o 
  10   7  10      865.98      890.76     23.06 o 
  11   7  10      141.87      149.19      9.76 o 
   0   8  10     2028.70     2041.30     44.47 o 
   1   8  10     3762.59     3661.06     40.82 o 
   2   8  10      118.84      119.79      5.86 o 
   3   8  10        6.21        3.89      2.71 o 
   4   8  10      745.51      741.92     13.35 o 
   5   8  10      266.75      265.62      9.35 o 
   6   8  10      425.56      420.21     11.54 o 
   7   8  10       13.75       15.18      5.82 o 
   8   8  10      133.15      127.93      7.88 o 
   9   8  10       93.97       96.31      8.15 o 
  10   8  10      357.67      363.49     13.24 o 
   1   9  10       28.61       33.08      3.14 o 
   2   9  10      401.01      408.25     10.81 o 
   3   9  10      115.89      117.77      6.78 o 
   4   9  10     1171.74     1167.74     24.05 o 
   5   9  10     1186.70     1214.12     31.13 o 
   6   9  10       59.38       58.66      5.72 o 
   7   9  10       95.52       92.20      7.03 o 
   8   9  10      320.84      347.57     12.73 o 
   9   9  10       16.81       18.53      5.41 o 
   0  10  10     3767.12     3732.95    100.04 o 
   1  10  10       32.06       32.81      3.61 o 
   2  10  10       87.96       87.47      6.01 o 
   3  10  10        3.81        8.71      4.67 o 
   4  10  10     1294.80     1296.84     22.62 o 
   5  10  10      117.28      127.04      7.70 o 
   6  10  10      382.10      406.58     13.47 o 
   7  10  10       36.34       38.27      5.96 o 
   8  10  10        3.56       -1.47      4.50 o 
   1  11  10        1.05        3.60      2.72 o 
   2  11  10       23.75       20.33      4.02 o 
   3  11  10      113.79      100.60     12.82 o 
   4  11  10       12.20       11.91      6.60 o 
   5  11  10        9.98        4.76      4.72 o 
   6  11  10      115.10      115.99      8.77 o 
   7  11  10       76.13       91.71      8.04 o 
   0  12  10      208.40      225.33     13.82 o 
   1  12  10      573.04      589.27     18.36 o 
   2  12  10      535.79      514.97     25.72 o 
   3  12  10      240.83      227.02     14.63 o 
   4  12  10      361.02      361.78     12.99 o 
   5  12  10      208.88      216.87     11.69 o 
   1  13  10        0.97       -5.24      6.67 o 
   2  13  10       36.88       59.25      9.05 o 
   1   0  11      369.77      372.60      9.90 o 
   2   0  11      292.15      289.25      7.62 o 
   3   0  11     1438.27     1439.20     22.55 o 
   4   0  11        0.44        0.65      2.13 o 
   5   0  11      647.53      637.26     12.83 o 
   6   0  11        0.53        0.84      1.45 o 
   7   0  11      763.68      745.58     13.24 o 
   8   0  11     1003.26      965.92     21.74 o 
   9   0  11      160.58      170.21      9.46 o 
  10   0  11       44.03       44.13      7.15 o 
  11   0  11      176.40      167.85     11.88 o 
  12   0  11       10.82        8.68      6.41 o 
   0   1  11     1944.90     1776.25     48.59 o 
   1   1  11       50.81       53.75      3.11 o 
   2   1  11      353.20      334.80      6.25 o 
   3   1  11        3.05        2.87      1.64 o 
   4   1  11     1616.04     1588.04     18.51 o 
   5   1  11        2.67        3.23      1.34 o 
   6   1  11        4.22        2.06      1.88 o 
   7   1  11      558.83      539.97      7.23 o 
   8   1  11     1366.60     1357.14     15.40 o 
   9   1  11       16.32       17.53      2.56 o 
  10   1  11      180.74      169.31      7.90 o 
  11   1  11       88.67       87.14      6.41 o 
  12   1  11       31.47       24.89      6.54 o 
   1   2  11      305.63      285.15      7.07 o 
   2   2  11      404.64      387.53      7.04 o 
   3   2  11      371.18      354.79      6.57 o 
   4   2  11     1690.77     1644.75     17.30 o 
   5   2  11        3.05        5.12      2.51 o 
   6   2  11     6373.90     6316.69     62.16 o 
   7   2  11      268.02      270.07      7.11 o 
   8   2  11     1222.18     1236.52     13.53 o 
   9   2  11       46.39       43.85      2.71 o 
  10   2  11      558.38      545.45     10.40 o 
  11   2  11       49.67       47.89      8.04 o 
  12   2  11      301.06      325.09     18.30 o 
   0   3  11       63.59       66.12      4.97 o 
   1   3  11       20.97       20.58      2.59 o 
   2   3  11     2246.92     2202.74     26.12 o 
   3   3  11      208.35      196.39      4.71 o 
   4   3  11      850.28      832.88     11.64 o 
   5   3  11      201.86      210.13      5.70 o 
   6   3  11       21.47       20.62      2.81 o 
   7   3  11      270.36      281.37      7.08 o 
   8   3  11     2191.71     2188.66     27.88 o 
   9   3  11       64.00       65.67      4.74 o 
  10   3  11       92.32       94.63      5.38 o 
  11   3  11      100.59      106.76      4.70 o 
  12   3  11      532.39      522.10     14.62 o 
   1   4  11      335.38      312.99      7.60 o 
   2   4  11      130.94      125.20      4.38 o 
   3   4  11      344.18      345.11      7.20 o 
   4   4  11      190.92      176.10      5.80 o 
   5   4  11       71.28       72.57      4.36 o 
   6   4  11      577.57      581.81     10.29 o 
   7   4  11      689.36      690.98     14.41 o 
   8   4  11       22.64       24.94      3.60 o 
   9   4  11        1.80       10.92      3.70 o 
  10   4  11      268.07      251.70     10.84 o 
  11   4  11      145.19      139.04      8.46 o 
  12   4  11      219.30      202.76     15.48 o 
   0   5  11     4041.83     3964.72     77.31 o 
   1   5  11        4.19        4.02      2.03 o 
   2   5  11       15.88       14.61      1.81 o 
   3   5  11      180.48      173.96      5.67 o 
   4   5  11     1575.35     1594.51     21.30 o 
   5   5  11       41.36       36.34      3.57 o 
   6   5  11        2.14        0.44      2.45 o 
   7   5  11      989.98     1007.00     17.77 o 
   8   5  11     1034.84     1016.34     20.94 o 
   9   5  11       82.67       89.73      6.78 o 
  10   5  11      394.12      421.82     13.23 o 
  11   5  11       89.46       81.09      9.34 o 
   1   6  11      517.31      547.74     10.87 o 
   2   6  11      449.76      473.71      7.60 o 
   3   6  11      256.84      263.86      7.01 o 
   4   6  11      533.09      513.59     12.11 o 
   5   6  11      107.66      104.55      5.44 o 
   6   6  11     1340.59     1342.25     21.53 o 
   7   6  11      465.05      476.50     11.90 o 
   8   6  11       20.51       28.56      4.78 o 
   9   6  11      117.22      115.05      8.15 o 
  10   6  11      371.96      369.41     12.93 o 
  11   6  11       92.86      101.31      8.23 o 
   0   7  11      125.79      135.67      9.29 o 
   1   7  11       97.19      102.92      6.71 o 
   2   7  11     2338.23     2308.79     28.51 o 
   3   7  11       94.00      109.33      5.26 o 
   4   7  11      438.31      439.30      9.73 o 
   5   7  11       16.74       17.36      3.39 o 
   6   7  11        3.11        7.91      3.25 o 
   7   7  11      181.72      182.54      9.63 o 
   8   7  11     1623.64     1638.73     27.05 o 
   9   7  11      103.04       96.87      9.28 o 
  10   7  11       45.80       54.58      7.23 o 
   1   8  11       48.04       48.41      4.13 o 
   2   8  11      298.32      291.33     10.45 o 
   3   8  11      608.88      600.98     11.57 o 
   4   8  11      654.92      625.57     13.11 o 
   5   8  11        3.68        7.09      3.16 o 
   6   8  11     1969.40     2000.55     36.45 o 
   7   8  11      161.67      160.19      8.54 o 
   8   8  11       56.75       55.84      6.58 o 
   9   8  11       30.65       34.62      5.93 o 
   0   9  11     1854.49     1858.36     62.41 o 
   1   9  11       49.38       40.64      4.26 o 
   2   9  11       17.11       23.64      4.87 o 
   3   9  11       22.14       28.64      3.85 o 
   4   9  11     1486.02     1451.16     24.16 o 
   5   9  11       22.15       19.65      4.67 o 
   6   9  11       19.12       24.73      6.08 o 
   7   9  11      101.91      108.21      8.11 o 
   8   9  11      234.30      253.90     15.61 o 
   1  10  11       52.24       47.84      7.21 o 
   2  10  11        4.96        7.81      3.79 o 
   3  10  11      505.83      521.81     12.75 o 
   4  10  11       44.83       44.02      5.27 o 
   5  10  11       91.02       98.42     10.71 o 
   6  10  11       65.34       58.02      7.76 o 
   7  10  11      193.64      206.73     11.36 o 
   0  11  11       82.52       82.94      6.22 o 
   1  11  11       68.48       61.45      9.53 o 
   2  11  11      667.42      686.87     17.70 o 
   3  11  11        9.96       12.65      4.56 o 
   4  11  11       97.20      100.07     12.57 o 
   5  11  11        5.92        8.39      5.33 o 
   6  11  11        2.18        3.11      6.80 o 
   1  12  11      313.49      314.22     12.63 o 
   2  12  11       60.55       68.60     11.43 o 
   3  12  11        2.96       -1.91      8.10 o 
   0   0  12     1870.47     1801.69     55.74 o 
   1   0  12      171.74      167.95      9.08 o 
   2   0  12      131.50      153.01      9.04 o 
   3   0  12        7.37        5.96      2.83 o 
   4   0  12       32.95       36.56      5.25 o 
   5   0  12      219.42      204.86      7.84 o 
   6   0  12      344.41      338.61      9.94 o 
   7   0  12      241.58      244.69     17.70 o 
   8   0  12      181.68      177.06      5.62 o 
   9   0  12        0.78        2.72      2.68 o 
  10   0  12      280.17      266.60     12.48 o 
  11   0  12      318.96      301.92     18.58 o 
   1   1  12     1113.86     1100.75     19.03 o 
   2   1  12        1.29       -0.73      1.96 o 
   3   1  12       42.40       38.47      3.00 o 
   4   1  12      200.08      205.05      5.24 o 
   5   1  12      191.07      193.92      5.00 o 
   6   1  12      162.51      172.59      6.14 o 
   7   1  12     1251.81     1225.35     16.91 o 
   8   1  12      567.07      554.28     10.67 o 
   9   1  12        2.80        3.32      2.19 o 
  10   1  12      142.17      156.37      5.38 o 
  11   1  12      383.50      386.65     17.05 o 
   0   2  12       11.69       13.32      5.48 o 
   1   2  12     2976.80     2855.25     40.70 o 
   2   2  12     1269.72     1295.87     21.49 o 
   3   2  12     3037.01     2980.58     31.50 o 
   4   2  12       48.18       51.54      3.33 o 
   5   2  12      137.40      144.78      5.83 o 
   6   2  12      459.33      450.63      8.19 o 
   7   2  12        1.67        3.47      2.26 o 
   8   2  12      143.67      153.77      5.67 o 
   9   2  12     1231.33     1261.98     19.73 o 
  10   2  12       16.01       11.03      2.85 o 
  11   2  12      236.66      235.46     15.52 o 
   1   3  12      559.28      529.52     11.67 o 
   2   3  12       47.25       51.61      3.64 o 
   3   3  12        8.43        8.68      1.94 o 
   4   3  12        6.86        9.12      2.51 o 
   5   3  12     2725.39     2725.35     29.80 o 
   6   3  12      123.76      126.14      5.06 o 
   7   3  12        1.45        2.73      2.46 o 
   8   3  12      143.21      161.21      8.52 o 
   9   3  12        8.33       12.71      3.80 o 
  10   3  12        1.53        1.39      3.58 o 
  11   3  12      677.61      689.22     24.48 o 
   0   4  12     1873.60     1762.36     42.64 o 
   1   4  12        1.11        5.12      2.51 o 
   2   4  12       91.07       91.34      4.41 o 
   3   4  12      488.45      486.72     10.78 o 
   4   4  12       50.68       49.16      3.21 o 
   5   4  12       89.37       86.07      4.53 o 
   6   4  12      975.63      939.14     15.06 o 
   7   4  12      215.28      221.70      7.17 o 
   8   4  12       17.09       17.22      3.25 o 
   9   4  12      248.30      246.77      8.38 o 
  10   4  12      155.15      181.06      7.93 o 
  11   4  12       25.23       15.03      5.56 o 
   1   5  12      615.73      622.67     11.94 o 
   2   5  12       24.45       26.76      2.76 o 
   3   5  12      372.10      361.75      9.44 o 
   4   5  12      144.65      138.87      7.63 o 
   5   5  12       44.17       44.23      3.76 o 
   6   5  12      327.26      328.72     10.23 o 
   7   5  12     2057.18     2069.93     29.74 o 
   8   5  12     1042.72     1037.41     25.61 o 
   9   5  12       81.86       81.97      6.45 o 
  10   5  12        7.12        6.94      4.83 o 
   0   6  12      760.66      762.40     24.30 o 
   1   6  12     1333.81     1344.63     20.52 o 
   2   6  12      388.43      377.06     13.96 o 
   3   6  12      637.84      627.29     12.27 o 
   4   6  12       20.89       22.54      3.21 o 
   5   6  12        1.29        5.75      2.69 o 
   6   6  12      478.83      513.51     11.85 o 
   7   6  12       70.83       71.28      5.45 o 
   8   6  12      218.80      219.43      8.98 o 
   9   6  12      323.59      341.23     17.89 o 
  10   6  12       22.51       22.60      6.16 o 
   1   7  12      947.91      963.90     16.15 o 
   2   7  12        0.05       -3.24      3.24 o 
   3   7  12      178.29      193.44      7.19 o 
   4   7  12        0.98        2.04      2.72 o 
   5   7  12     1813.20     1816.03     32.63 o 
   6   7  12      112.21      108.10      6.38 o 
   7   7  12        5.45        9.51      3.57 o 
   8   7  12       27.79       27.78      6.22 o 
   9   7  12      138.72      131.54     10.77 o 
   0   8  12        3.85        3.83      5.00 o 
   1   8  12     1219.00     1166.94     18.52 o 
   2   8  12      584.62      587.96     15.22 o 
   3   8  12      963.61      966.08     17.36 o 
   4   8  12      198.50      200.57      7.83 o 
   5   8  12        6.54        7.25      3.53 o 
   6   8  12       89.49       99.65      6.99 o 
   7   8  12        8.02        3.57      5.19 o 
   8   8  12       53.97       53.64      7.64 o 
   1   9  12      128.07      137.00      8.19 o 
   2   9  12        5.64        3.22      4.14 o 
   3   9  12      579.91      609.03     14.38 o 
   4   9  12      309.27      304.94     10.54 o 
   5   9  12       27.00       34.53      4.70 o 
   6   9  12      220.06      222.98      9.86 o 
   7   9  12      903.50      898.53     39.78 o 
   0  10  12      602.13      588.03     28.11 o 
   1  10  12        0.43        1.72      4.83 o 
   2  10  12       94.60       99.64      8.66 o 
   3  10  12      125.68      118.90      7.74 o 
   4  10  12       57.70       71.15      9.02 o 
   5  10  12        8.98        9.99      3.97 o 
   6  10  12      283.78      267.38     13.68 o 
   1  11  12      524.19      553.56     23.34 o 
   2  11  12      111.32      131.11     12.86 o 
   3  11  12       14.11       18.61     21.44 o 
   4  11  12       19.53        9.05     11.91 o 
   1   0  13     1304.15     1256.23     30.47 o 
   2   0  13        0.90       -4.91      7.38 o 
   3   0  13      778.67      830.02     52.16 o 
   4   0  13      231.36      225.67      8.62 o 
   5   0  13      562.23      533.38     26.46 o 
   6   0  13       56.15       54.63      5.76 o 
   7   0  13     3555.13     3667.42     74.60 o 
   8   0  13       20.95       22.68      6.51 o 
   9   0  13       35.70       36.94      7.73 o 
  10   0  13       14.60       11.91     10.00 o 
   0   1  13        8.13        2.65      5.24 o 
   1   1  13     1027.27     1009.76     18.38 o 
   2   1  13      311.46      311.20      8.93 o 
   3   1  13      224.74      230.11      7.61 o 
   4   1  13       10.19       16.21      2.48 o 
   5   1  13       16.38       13.85      3.27 o 
   6   1  13      922.81      936.99     16.20 o 
   7   1  13      962.50      973.56     16.70 o 
   8   1  13       26.88       25.90      5.25 o 
   9   1  13       14.06       13.81      2.00 o 
  10   1  13       42.63       41.96      4.47 o 
   1   2  13      773.94      756.38     15.06 o 
   2   2  13       51.50       48.26      4.30 o 
   3   2  13      221.28      216.89      7.27 o 
   4   2  13     1187.23     1161.00     15.97 o 
   5   2  13     1387.52     1364.11     21.08 o 
   6   2  13     1008.17     1001.97     16.02 o 
   7   2  13        2.53        2.40      2.73 o 
   8   2  13      411.30      410.83      7.23 o 
   9   2  13      649.18      645.35     12.02 o 
  10   2  13       26.36       31.03      8.89 o 
   0   3  13       30.38       30.76      5.26 o 
   1   3  13        9.32       12.67      3.02 o 
   2   3  13       76.16       83.20      5.12 o 
   3   3  13       54.18       56.98      4.74 o 
   4   3  13      226.22      237.48     13.87 o 
   5   3  13       63.37       58.13      4.46 o 
   6   3  13      517.83      496.75     11.10 o 
   7   3  13       78.98       77.68      4.12 o 
   8   3  13      287.81      290.11      7.66 o 
   9   3  13      243.14      242.28      7.99 o 
  10   3  13      262.64      265.61      9.76 o 
   1   4  13      306.42      310.45     13.00 o 
   2   4  13       90.45       87.23      5.15 o 
   3   4  13     2047.02     1982.57     37.45 o 
   4   4  13      218.01      229.56      9.40 o 
   5   4  13       74.89       79.24      5.62 o 
   6   4  13      440.52      443.47      9.17 o 
   7   4  13     1107.19     1106.09     19.01 o 
   8   4  13      180.90      174.46      7.34 o 
   9   4  13      173.23      174.87      9.76 o 
  10   4  13       10.91       11.79      4.80 o 
   0   5  13      139.59      132.03      9.51 o 
   1   5  13     1700.38     1640.35     26.48 o 
   2   5  13      624.86      620.61     12.42 o 
   3   5  13      518.10      498.97     15.56 o 
   4   5  13       16.15       14.35      4.19 o 
   5   5  13       87.40       91.30      4.31 o 
   6   5  13      501.87      481.31     10.91 o 
   7   5  13      590.73      616.40     12.95 o 
   8   5  13        1.70        0.97      3.36 o 
   9   5  13        3.00        1.35      3.53 o 
   1   6  13      967.77      972.80     17.90 o 
   2   6  13       44.75       56.66      6.66 o 
   3   6  13      234.99      251.49     10.40 o 
   4   6  13      501.89      500.59     14.28 o 
   5   6  13       31.69       33.14      3.45 o 
   6   6  13      319.10      308.87     10.59 o 
   7   6  13      507.49      532.35     13.36 o 
   8   6  13      201.28      203.52      9.18 o 
   9   6  13      539.97      570.53     21.37 o 
   0   7  13      218.05      231.81     11.37 o 
   1   7  13       14.28       19.51      3.00 o 
   2   7  13       14.52       15.68      4.99 o 
   3   7  13       63.11       67.05      6.50 o 
   4   7  13       21.03       22.75      3.58 o 
   5   7  13        1.01        2.33      3.19 o 
   6   7  13      583.94      593.12     14.07 o 
   7   7  13      338.29      336.75     10.82 o 
   8   7  13       77.14       83.46     11.32 o 
   1   8  13      358.52      352.84     16.24 o 
   2   8  13       89.14       79.44      7.78 o 
   3   8  13      262.53      264.34     11.55 o 
   4   8  13      624.05      594.71     13.80 o 
   5   8  13      516.98      535.71     18.58 o 
   6   8  13      214.64      221.75      9.39 o 
   7   8  13      103.12      114.15      9.77 o 
   0   9  13      102.73       96.29     11.67 o 
   1   9  13     1165.16     1194.00     26.69 o 
   2   9  13      273.42      299.58     13.48 o 
   3   9  13      280.99      296.86     15.95 o 
   4   9  13        0.39        4.70      3.52 o 
   5   9  13       66.15       63.20     15.01 o 
   6   9  13      440.19      443.84     46.69 o 
   1  10  13      415.66      453.26     22.39 o 
   2  10  13       63.06       65.76     10.24 o 
   3  10  13      491.51      468.48     19.57 o 
   4  10  13       55.83       59.92      9.25 o 
   0   0  14      685.18      651.69     28.11 o 
   1   0  14      852.24      783.24     22.54 o 
   2   0  14     1016.21     1007.76     26.36 o 
   3   0  14       54.06       45.70     15.96 o 
   4   0  14      422.71      417.39     21.91 o 
   5   0  14      304.46      311.26     11.76 o 
   6   0  14       26.88       32.55      3.56 o 
   7   0  14        0.91       -4.72      5.21 o 
   8   0  14      537.05      569.08     26.92 o 
   9   0  14      227.25      235.23     16.46 o 
   1   1  14      310.52      297.97     10.52 o 
   2   1  14      258.62      266.73      8.50 o 
   3   1  14      867.42      859.03     16.56 o 
   4   1  14      933.67      938.66     17.24 o 
   5   1  14     1042.29     1014.00     22.57 o 
   6   1  14      452.21      459.92     18.46 o 
   7   1  14       19.80       19.38      2.89 o 
   8   1  14        4.36       -0.87      4.26 o 
   9   1  14      631.70      641.78     19.56 o 
   0   2  14      447.62      438.67     15.87 o 
   1   2  14      109.80      113.55      6.39 o 
   2   2  14      119.73      130.45      6.51 o 
   3   2  14        2.61        1.32      2.55 o 
   4   2  14       39.96       38.33      5.45 o 
   5   2  14      531.45      516.07     15.28 o 
   6   2  14       13.91        9.19      3.25 o 
   7   2  14       40.62       48.11      4.49 o 
   8   2  14       32.08       32.06      3.72 o 
   9   2  14      127.70      134.20     10.36 o 
   1   3  14      168.88      172.21      7.38 o 
   2   3  14       33.18       34.95      3.91 o 
   3   3  14      575.97      577.61     12.31 o 
   4   3  14        0.21        2.14      3.77 o 
   5   3  14     2348.09     2408.26     44.16 o 
   6   3  14       77.00       66.49      6.00 o 
   7   3  14       31.26       38.24      4.59 o 
   8   3  14       34.43       40.76      5.07 o 
   9   3  14      224.68      222.72      9.71 o 
   0   4  14      751.24      704.57     42.40 o 
   1   4  14      480.71      509.78     12.07 o 
   2   4  14      651.63      674.54     13.77 o 
   3   4  14       59.49       47.43      6.11 o 
   4   4  14       31.18       37.45      5.88 o 
   5   4  14      536.70      541.09     16.73 o 
   6   4  14       99.16       97.65      8.33 o 
   7   4  14        0.76       -1.35      3.65 o 
   8   4  14      396.46      390.99     20.52 o 
   9   4  14       16.90       17.63     10.96 o 
   1   5  14      587.03      607.12     13.34 o 
   2   5  14      300.82      304.19     12.86 o 
   3   5  14      235.76      243.53     11.64 o 
   4   5  14     1252.72     1243.86     28.03 o 
   5   5  14      576.79      573.60     17.77 o 
   6   5  14     1056.87     1004.55     24.79 o 
   7   5  14      261.50      260.13     13.26 o 
   8   5  14      271.52      273.30     20.02 o 
   0   6  14        0.93        3.44      5.00 o 
   1   6  14      263.79      277.99      8.27 o 
   2   6  14       42.73       51.69     10.39 o 
   3   6  14        9.59        6.86      4.72 o 
   4   6  14        3.12        7.27      4.94 o 
   5   6  14      247.50      234.72     13.09 o 
   6   6  14       78.46       82.86      9.90 o 
   7   6  14        1.49        1.27      5.89 o 
   1   7  14      136.00      137.52     12.54 o 
   2   7  14        5.74        7.99      4.81 o 
   3   7  14      624.57      636.83     18.92 o 
   4   7  14        9.36        5.75      5.10 o 
   5   7  14     1426.16     1482.80     42.40 o 
   6   7  14       72.61       70.48      9.90 o 
   0   8  14       91.22      101.84     10.96 o 
   1   8  14      172.20      168.00      9.70 o 
   2   8  14        1.16       -0.43      4.56 o 
   3   8  14        1.43        2.01      4.83 o 
   4   8  14       10.61       15.41      6.98 o 
   5   8  14      265.07      271.66     16.68 o 
   1   9  14       66.59       72.31     14.35 o 
   2   9  14      391.45      404.20     14.84 o 
   3   9  14      809.99      806.63     28.34 o 
   1   0  15     1096.83     1140.60     35.01 o 
   2   0  15        4.39       10.58      4.68 o 
   3   0  15        2.76        3.72      4.23 o 
   4   0  15      330.83      305.92     12.68 o 
   5   0  15     1193.06     1206.42     28.63 o 
   6   0  15      469.95      450.18     28.58 o 
   7   0  15        1.85        2.38      8.10 o 
   8   0  15      448.63      487.43     20.75 o 
   0   1  15      108.07       89.68      8.40 o 
   1   1  15      322.33      326.78      9.91 o 
   2   1  15      430.50      434.40     11.34 o 
   3   1  15      112.66      116.78      6.20 o 
   4   1  15       17.20       17.13      3.08 o 
   5   1  15      104.62      109.64      7.62 o 
   6   1  15      119.32      121.35      6.97 o 
   7   1  15        9.95        5.09      6.22 o 
   8   1  15        1.24       -3.95      5.23 o 
   1   2  15      355.13      344.51     10.52 o 
   2   2  15        4.40        4.40      2.99 o 
   3   2  15      600.97      587.98     12.88 o 
   4   2  15      135.50      136.98      8.97 o 
   5   2  15      371.51      379.92     13.31 o 
   6   2  15      471.18      477.94     14.72 o 
   7   2  15      255.41      254.01     11.27 o 
   8   2  15       13.57       17.96      5.84 o 
   0   3  15     1778.71     1779.30     41.23 o 
   1   3  15        5.26       10.06      3.28 o 
   2   3  15     1820.24     1835.04     29.27 o 
   3   3  15       26.88       19.59      5.01 o 
   4   3  15        9.35       10.38      6.76 o 
   5   3  15       45.22       50.46      6.34 o 
   6   3  15       19.03       19.73      5.05 o 
   7   3  15       43.79       41.56      5.95 o 
   1   4  15      817.54      800.65     16.25 o 
   2   4  15       58.79       72.48      4.68 o 
   3   4  15       17.04       23.43      5.41 o 
   4   4  15      204.18      228.12     13.79 o 
   5   4  15     1125.17     1102.60     25.90 o 
   6   4  15      140.63      156.85     10.24 o 
   7   4  15       23.51       19.18      5.37 o 
   0   5  15       19.57       20.75      8.34 o 
   1   5  15      528.50      542.53     16.85 o 
   2   5  15      143.98      154.45      9.95 o 
   3   5  15      189.72      179.79     11.95 o 
   4   5  15       24.37       19.75      5.58 o 
   5   5  15       28.24       28.17      6.08 o 
   6   5  15        9.26        8.43      5.10 o 
   1   6  15      705.87      730.53     23.97 o 
   2   6  15       39.21       34.31      6.01 o 
   3   6  15       51.39       53.41      7.12 o 
   4   6  15        1.23       -0.71      4.69 o 
   5   6  15      358.08      349.14     14.96 o 
   0   7  15      980.07      966.59     29.06 o 
   1   7  15        2.97       -2.11      3.91 o 
   2   7  15     1215.48     1189.10     30.55 o 
   3   7  15        0.14       -2.07      4.72 o 
   4   7  15      105.75      123.16      9.91 o 
   1   8  15      195.55      200.96     11.81 o 
   2   8  15       30.31       25.32     11.44 o 
   0   0  16       89.93       66.69     11.43 o 
   1   0  16      815.21      771.55     23.37 o 
   2   0  16       90.43       98.15     13.58 o 
   3   0  16      229.85      218.08     11.72 o 
   4   0  16      113.72      120.73      8.15 o 
   5   0  16        1.09        0.00      8.10 o 
   6   0  16      265.22      268.68     25.25 o 
   1   1  16      218.97      210.89      8.47 o 
   2   1  16      272.21      264.86      9.08 o 
   3   1  16      616.69      636.94     13.93 o 
   4   1  16        2.61        3.70      2.61 o 
   5   1  16        2.13        4.80      3.61 o 
   6   1  16        1.79       -2.46      6.04 o 
   0   2  16       15.78       18.01      5.26 o 
   1   2  16      329.15      355.49     10.59 o 
   2   2  16      203.44      197.66      7.93 o 
   3   2  16       12.70        9.12      6.12 o 
   4   2  16      127.32      121.30     10.48 o 
   5   2  16        0.65       -3.61      3.61 o 
   6   2  16      112.35      123.82     10.00 o 
   1   3  16        3.42        5.56      3.30 o 
   2   3  16        5.46       10.88      3.11 o 
   3   3  16     2355.64     2361.63     56.10 o 
   4   3  16        5.36        6.05      4.48 o 
   5   3  16      305.48      311.59     13.04 o 
   0   4  16       98.65      110.35      9.25 o 
   1   4  16      274.68      292.12      9.02 o 
   2   4  16      105.38      100.21      8.04 o 
   3   4  16      262.91      276.53     12.55 o 
   4   4  16      101.74       88.35      8.10 o 
   5   4  16       12.88       14.16      5.13 o 
   1   5  16      147.07      166.80      9.83 o 
   2   5  16      321.35      358.48     13.70 o 
   3   5  16      524.14      507.61     17.58 o 
   4   5  16        4.78        6.47      5.01 o 
   0   6  16       11.25        8.30      5.72 o 
   1   6  16       13.09       16.56      6.76 o 
   2   6  16      114.52      139.91      9.64 o 
   1   0  17      179.91      180.16     12.07 o 
   2   0  17       24.41       21.86      9.53 o 
   3   0  17       21.68       21.31      6.67 o 
   0   1  17     1205.63     1191.50     31.28 o 
   1   1  17      254.15      278.64      9.61 o 
   2   1  17        8.15        5.23      3.31 o 
   3   1  17        6.29       11.54      3.03 o 
   1   2  17      104.64      112.18      6.66 o 
   2   2  17      249.95      249.80     10.92 o 
   3   2  17      252.81      244.71     11.26 o 
   0   3  17     3502.10     3586.63    100.28 o 
   1   3  17        9.13       13.58      3.56 o 
   2   3  17      110.79      104.90      8.32 o 
                                                 
